# Supplementary material for: 3-Methyl­sulfinyl-2-phenyl-1-benzofuran
Source: Acta Crystallogr Sect E Struct Rep Online. 2008 Aug 6;64(Pt 9):o1687. doi: 10.1107/S1600536808024276 (PMC2960582; doi:10.1107/S1600536808024276)
Supplement: Supplementary file 2 [file e-64-o1687-Isup2.hkl]

# 
# h,k,l, Fc-squared, Fo-squared, sigma(Fo-squared) and status flag 
# 
data_I
_shelx_title ' 08H IN P-1' 
_shelx_refln_list_code          4 
_shelx_F_calc_maximum      104.43 
_exptl_crystal_F_000       268.00 
_reflns_d_resolution_high  0.8409 
 
loop_ 
 _symmetry_equiv_pos_as_xyz 
 'x, y, z' 
 '-x, -y, -z' 
 
_cell_length_a     8.0185 
_cell_length_b     9.4381 
_cell_length_c     9.7749 
_cell_angle_alpha 115.574 
_cell_angle_beta  109.179 
_cell_angle_gamma  94.296 
 
_shelx_F_squared_multiplier     1.000 
 
loop_ 
 _refln_index_h 
 _refln_index_k 
 _refln_index_l 
 _refln_F_squared_calc 
 _refln_F_squared_meas 
 _refln_F_squared_sigma 
 _refln_observed_status 
   1   0   0      575.22      466.39     19.30 o 
   2   0   0     2254.15     2322.05     59.16 o 
   3   0   0     1064.25     1089.52     71.78 o 
   4   0   0       65.18       62.26      3.58 o 
   5   0   0        0.56        1.01      0.59 o 
   6   0   0      117.59      113.10      3.36 o 
   7   0   0       19.06       20.24      1.28 o 
  -8   1   0        3.49       11.98      2.41 o 
  -7   1   0       27.06       26.15      1.75 o 
  -6   1   0        0.40       -0.46      0.65 o 
  -5   1   0      243.53      234.42      9.82 o 
  -4   1   0      148.97      147.22      4.61 o 
  -3   1   0      597.00      612.61     18.54 o 
  -2   1   0      334.72      322.96      3.78 o 
  -1   1   0      986.48      989.91     33.68 o 
   0   1   0     2275.36     2092.20     13.40 o 
   1   1   0     1630.39     1606.24     20.61 o 
   2   1   0      662.31      641.32     19.07 o 
   3   1   0      227.50      253.57      6.19 o 
   4   1   0      212.72      212.51      2.84 o 
   5   1   0       58.15       63.67      3.58 o 
   6   1   0        7.11        9.45      1.50 o 
   7   1   0       31.43       28.87      2.45 o 
   8   1   0       46.56       44.88      3.14 o 
  -8   2   0      114.96      117.66      9.23 o 
  -7   2   0      454.24      440.30      5.69 o 
  -6   2   0      373.16      378.18     13.72 o 
  -5   2   0      456.20      467.08      4.80 o 
  -4   2   0      651.97      594.88     25.72 o 
  -3   2   0      174.99      167.46      5.36 o 
  -2   2   0       75.83       88.88      1.55 o 
  -1   2   0       93.35       81.98      1.63 o 
   0   2   0     1292.78     1233.52     40.46 o 
   1   2   0      199.30      203.50      9.87 o 
   2   2   0       73.51       89.30      3.11 o 
   3   2   0      477.90      487.81      7.90 o 
   4   2   0       14.55       15.68      1.12 o 
   5   2   0       58.22       64.87      3.93 o 
   6   2   0      242.87      225.62      7.56 o 
   7   2   0       86.54       84.06      4.08 o 
   8   2   0       59.39       53.81      3.58 o 
  -8   3   0      169.67      177.83      9.08 o 
  -7   3   0        1.51        1.09      1.25 o 
  -6   3   0       12.97       14.45      1.49 o 
  -5   3   0      109.33       94.03      4.58 o 
  -4   3   0      739.67      741.36     39.53 o 
  -3   3   0       61.39       58.18      1.58 o 
  -2   3   0     1031.63     1049.10      5.79 o 
  -1   3   0      809.83      747.91     19.56 o 
   0   3   0        4.01        4.71      0.59 o 
   1   3   0        6.75       12.35      1.01 o 
   2   3   0     1155.76     1141.00     18.22 o 
   3   3   0      162.50      171.79      1.88 o 
   4   3   0       85.47       85.65      5.11 o 
   5   3   0       72.45       73.15      4.03 o 
   6   3   0       98.59       94.95      4.17 o 
   7   3   0       37.84       41.59      3.24 o 
  -8   4   0        0.18        0.28      1.46 o 
  -7   4   0      225.64      217.44      9.67 o 
  -6   4   0      170.60      168.76      6.10 o 
  -5   4   0       40.84       40.39      1.88 o 
  -4   4   0     1097.29     1108.65     31.91 o 
  -3   4   0      133.90      116.25      4.52 o 
  -2   4   0        2.19        6.51      0.85 o 
  -1   4   0        8.76        6.40      0.54 o 
   0   4   0      112.98      133.01      3.73 o 
   1   4   0      577.91      607.26     12.37 o 
   2   4   0        4.60        5.74      0.94 o 
   3   4   0      201.61      192.25      4.59 o 
   4   4   0        0.25       -0.52      0.92 o 
   5   4   0       58.92       60.09      4.05 o 
   6   4   0      142.92      146.70      5.45 o 
   7   4   0        7.50        6.53      2.50 o 
  -8   5   0      340.64      345.79      5.95 o 
  -7   5   0       83.31       83.03      2.90 o 
  -6   5   0       32.21       35.58      1.56 o 
  -5   5   0      540.86      529.71      9.82 o 
  -4   5   0       42.51       56.62      3.44 o 
  -3   5   0        0.01       -0.51      0.68 o 
  -2   5   0      244.21      247.24      2.63 o 
  -1   5   0        2.92        5.59      0.74 o 
   0   5   0       12.42       12.88      0.94 o 
   1   5   0      236.39      256.40     16.18 o 
   2   5   0        2.36        3.69      0.95 o 
   3   5   0      167.94      160.49      3.24 o 
   4   5   0       28.89       26.15      1.63 o 
   5   5   0      276.80      279.32      7.27 o 
   6   5   0       63.77       72.12      4.17 o 
  -8   6   0      127.71      126.82      7.86 o 
  -7   6   0      142.80      136.33      3.04 o 
  -6   6   0      137.30      126.60      2.79 o 
  -5   6   0      312.41      330.17     14.07 o 
  -4   6   0       16.43       16.64      1.55 o 
  -3   6   0      483.39      490.94      9.94 o 
  -2   6   0       40.14       34.42      2.31 o 
  -1   6   0        9.30        9.00      1.87 o 
   0   6   0      138.94      135.42      3.88 o 
   1   6   0        1.62       -0.18      0.86 o 
   2   6   0       59.01       55.85      2.08 o 
   3   6   0       68.04       65.33      2.39 o 
   4   6   0        9.11       14.65      1.82 o 
   5   6   0      110.65      116.80      5.20 o 
  -7   7   0       27.18       28.60      1.79 o 
  -6   7   0       93.13       91.46      3.11 o 
  -5   7   0      272.73      281.67      4.82 o 
  -4   7   0      177.22      173.89      4.22 o 
  -3   7   0       33.76       34.42      2.80 o 
  -2   7   0      174.82      165.07      5.01 o 
  -1   7   0       42.61       40.11      2.75 o 
   0   7   0      346.21      338.14      4.64 o 
   1   7   0      150.73      148.32      3.31 o 
   2   7   0        7.45        9.18      1.49 o 
   3   7   0       84.03       75.69      2.79 o 
   4   7   0       54.27       71.88      4.17 o 
  -7   8   0       16.53       22.53      2.08 o 
  -6   8   0      153.62      155.70      4.11 o 
  -5   8   0       26.89       30.59      3.09 o 
  -4   8   0        5.31        0.79      2.01 o 
  -3   8   0      445.25      425.63      8.64 o 
  -2   8   0      143.38      147.39      5.16 o 
  -1   8   0       98.53       92.55      4.22 o 
   0   8   0        2.88        6.18      1.36 o 
   1   8   0        3.21        6.20      1.57 o 
   2   8   0       58.26       64.23      4.12 o 
   3   8   0       66.71       76.59      5.30 o 
  -6   9   0       92.68       91.52      5.11 o 
  -5   9   0        4.03        5.70      2.75 o 
  -4   9   0       15.56       19.10      3.04 o 
  -3   9   0       49.34       41.98      3.54 o 
  -2   9   0       26.48       33.44      3.09 o 
  -1   9   0        5.17        6.53      2.55 o 
   0   9   0       66.67       79.59      4.27 o 
   1   9   0      155.51      159.40      6.95 o 
  -3  10   0        0.16        1.42      2.55 o 
  -2  10   0       28.82       30.83      3.54 o 
  -1  10   0        0.38        3.29      2.90 o 
   0 -10   1       78.32       79.54      4.52 o 
   1 -10   1       38.68       39.87      3.39 o 
   2 -10   1        8.37        7.27      2.95 o 
   3 -10   1       89.79       93.73      4.91 o 
   4 -10   1       16.18       26.66      3.98 o 
  -2  -9   1      247.60      247.17     10.26 o 
  -1  -9   1        0.03        0.06      2.45 o 
   0  -9   1        0.79       -2.65      1.91 o 
   1  -9   1      151.64      145.87      5.35 o 
   2  -9   1       32.93       28.62      3.09 o 
   3  -9   1        2.46        0.74      2.16 o 
   4  -9   1        3.95        7.56      2.60 o 
   5  -9   1        9.82       15.02      3.19 o 
   6  -9   1       18.79       25.59      3.41 o 
  -4  -8   1       15.30       24.21      3.24 o 
  -3  -8   1      141.09      143.71      5.40 o 
  -2  -8   1        1.28        0.58      1.82 o 
  -1  -8   1       47.88       42.28      3.56 o 
   0  -8   1      353.68      334.60      8.10 o 
   1  -8   1       67.04       67.21      3.49 o 
   2  -8   1        2.93        6.53      2.16 o 
   3  -8   1        7.39        6.04      2.26 o 
   4  -8   1       25.42       24.70      2.75 o 
   5  -8   1       18.48       23.91      3.29 o 
   6  -8   1      150.69      155.82     10.85 o 
   7  -8   1       47.61       46.54      2.77 o 
  -5  -7   1       13.45       21.85      3.24 o 
  -4  -7   1       18.07       25.29      3.24 o 
  -3  -7   1        5.02        9.74      1.56 o 
  -2  -7   1        1.47        0.38      1.10 o 
  -1  -7   1      188.79      174.29      7.12 o 
   0  -7   1       46.60       42.39      3.95 o 
   1  -7   1       67.60       64.97      1.97 o 
   2  -7   1       78.94       78.65      3.54 o 
   3  -7   1       12.79       11.00      2.21 o 
   4  -7   1      629.52      629.68      9.82 o 
   5  -7   1       34.82       37.88      2.12 o 
   6  -7   1      122.72      113.99      2.78 o 
   7  -7   1       40.46       39.32      1.96 o 
  -6  -6   1      232.83      246.03      7.51 o 
  -5  -6   1        8.04       11.29      2.55 o 
  -4  -6   1       41.39       52.50      2.38 o 
  -3  -6   1       23.68       18.58      1.39 o 
  -2  -6   1      115.22      104.92      6.53 o 
  -1  -6   1       48.19       44.17      1.68 o 
   0  -6   1      387.56      376.01      4.22 o 
   1  -6   1       32.75       30.75      1.30 o 
   2  -6   1       66.36       61.07      3.12 o 
   3  -6   1      608.21      618.97      8.64 o 
   4  -6   1       33.71       34.00      1.75 o 
   5  -6   1        0.18        0.70      0.94 o 
   6  -6   1      216.00      212.73      3.51 o 
   7  -6   1       70.14       70.49      5.28 o 
   8  -6   1       36.45       38.53      2.58 o 
  -6  -5   1       59.14       53.91      3.54 o 
  -5  -5   1        0.03       -1.99      1.33 o 
  -4  -5   1       39.57       33.47      1.84 o 
  -3  -5   1       94.81       98.34      5.52 o 
  -2  -5   1       38.22       36.47      1.49 o 
  -1  -5   1      146.63      176.78      5.07 o 
   0  -5   1      227.66      220.57      3.19 o 
   1  -5   1       22.76       14.49      1.35 o 
   2  -5   1      328.18      329.77      8.40 o 
   3  -5   1      747.60      750.30      6.11 o 
   4  -5   1      239.01      203.12      3.51 o 
   5  -5   1       32.66       29.96      1.39 o 
   6  -5   1      111.50      117.87      4.91 o 
   7  -5   1        0.24       -0.19      1.38 o 
   8  -5   1        6.31        8.46      1.96 o 
  -7  -4   1       93.99       92.01      4.52 o 
  -6  -4   1        2.25        1.77      1.72 o 
  -5  -4   1      107.16      102.01      3.19 o 
  -4  -4   1      193.73      187.50      3.85 o 
  -3  -4   1        3.77        5.61      0.92 o 
  -2  -4   1       60.66       74.15      2.69 o 
  -1  -4   1      153.30      142.87      1.58 o 
   0  -4   1     1359.10     1424.00      6.61 o 
   1  -4   1        1.66        6.68      1.13 o 
   2  -4   1      728.70      729.16      5.17 o 
   3  -4   1      814.05      794.01     27.40 o 
   4  -4   1       13.72       15.91      0.98 o 
   5  -4   1      127.37      123.78      2.85 o 
   6  -4   1      109.98      108.81      2.95 o 
   7  -4   1        6.64        6.47      1.65 o 
   8  -4   1        4.48        3.08      1.71 o 
  -8  -3   1      108.68      105.41      4.91 o 
  -7  -3   1        3.73        5.25      1.91 o 
  -6  -3   1       77.45       68.05      3.39 o 
  -5  -3   1     1000.83     1070.33     51.45 o 
  -4  -3   1       37.07       40.72      1.92 o 
  -3  -3   1      453.29      422.29      4.57 o 
  -2  -3   1     1075.04     1129.26     36.23 o 
  -1  -3   1      553.95      595.82     12.78 o 
   0  -3   1     1001.98      981.46      6.87 o 
   1  -3   1       34.13       31.23      1.47 o 
   2  -3   1     1163.71     1232.99     52.39 o 
   3  -3   1      114.48      101.35      1.87 o 
   4  -3   1      246.21      239.64     12.03 o 
   5  -3   1      147.93      138.00      2.90 o 
   6  -3   1       17.20       19.59      1.62 o 
   7  -3   1      137.82      131.52      3.44 o 
   8  -3   1       57.87       58.18      3.04 o 
  -8  -2   1       21.01       22.29      2.55 o 
  -7  -2   1        3.25        4.08      1.82 o 
  -6  -2   1       52.65       49.39      1.63 o 
  -5  -2   1      113.05      108.76      2.99 o 
  -4  -2   1       67.79       65.30      1.34 o 
  -3  -2   1      161.61      171.03      7.02 o 
  -2  -2   1      989.17     1054.42      9.24 o 
  -1  -2   1     2138.62     2058.14     16.18 o 
   0  -2   1       18.21       17.53      0.88 o 
   1  -2   1      482.12      485.38      4.47 o 
   2  -2   1       49.71       40.54      2.37 o 
   3  -2   1       81.60       77.54      2.72 o 
   4  -2   1        7.14        7.10      1.45 o 
   5  -2   1        6.81       14.20      1.35 o 
   6  -2   1      256.44      265.78     12.57 o 
   7  -2   1      105.41      108.37      9.82 o 
   8  -2   1       12.91       18.25      2.06 o 
  -8  -1   1       41.24       34.56      2.75 o 
  -7  -1   1       34.52       30.36      3.83 o 
  -6  -1   1       57.72       53.60      3.42 o 
  -5  -1   1      496.50      517.68      7.67 o 
  -4  -1   1      292.26      346.50     11.14 o 
  -3  -1   1      580.10      585.77     50.15 o 
  -2  -1   1     1639.33     1552.92     56.96 o 
  -1  -1   1      173.76      182.38      2.48 o 
   0  -1   1       83.17       82.51      1.47 o 
   1  -1   1     3872.49     3875.57     15.86 o 
   2  -1   1      896.38      905.64     17.41 o 
   3  -1   1      100.07      100.07      2.53 o 
   4  -1   1       41.97       36.71      2.30 o 
   5  -1   1      478.59      482.31     18.62 o 
   6  -1   1      113.76      122.27      4.71 o 
   7  -1   1       54.53       55.70      1.83 o 
   8  -1   1       82.99       86.46      4.37 o 
  -8   0   1       74.86       74.48      3.83 o 
  -7   0   1        0.30       -0.41      0.75 o 
  -6   0   1       38.57       41.72      1.33 o 
  -5   0   1      547.04      537.40     11.66 o 
  -4   0   1       30.56       51.24      3.21 o 
  -3   0   1      658.64      660.30     17.40 o 
  -2   0   1      125.89      126.95      1.35 o 
  -1   0   1      248.14      242.98      2.45 o 
   0   0   1      164.44      156.78     20.40 o 
   1   0   1       22.02       19.57      1.30 o 
   2   0   1     1080.55     1140.55     38.57 o 
   3   0   1       45.93       48.63      1.10 o 
   4   0   1      238.61      246.48     15.33 o 
   5   0   1      113.24      118.00      3.13 o 
   6   0   1       56.62       57.83      3.25 o 
   7   0   1       45.98       48.21      2.80 o 
  -9   1   1      124.09      132.56      5.50 o 
  -8   1   1       12.52       16.69      2.85 o 
  -7   1   1        9.30       12.06      1.50 o 
  -6   1   1      596.95      562.55     28.97 o 
  -5   1   1       85.99       76.82      1.47 o 
  -4   1   1        2.87        7.56      0.59 o 
  -3   1   1      453.12      440.17      3.29 o 
  -2   1   1     3915.52     3971.44     28.30 o 
  -1   1   1     1255.90     1289.72     29.85 o 
   0   1   1     1333.99     1236.83     41.72 o 
   1   1   1     4532.25     4417.78     11.94 o 
   2   1   1       10.98       15.73      0.93 o 
   3   1   1      934.20      964.56     81.06 o 
   4   1   1       74.80       72.60      4.28 o 
   5   1   1        0.00       -0.44      0.65 o 
   6   1   1      332.71      314.21      4.75 o 
   7   1   1        4.55        6.28      1.56 o 
   8   1   1       63.40       67.71      3.88 o 
  -9   2   1        1.94        2.06      2.55 o 
  -8   2   1       64.28       68.15      3.88 o 
  -7   2   1      111.64      102.49      2.80 o 
  -6   2   1        8.70        9.71      1.30 o 
  -5   2   1       51.83       39.25      0.92 o 
  -4   2   1       27.54       17.96      0.59 o 
  -3   2   1      918.82      983.72     24.65 o 
  -2   2   1        5.89       10.31      1.15 o 
  -1   2   1       29.35       28.18      0.62 o 
   0   2   1     1481.03     1418.42     37.22 o 
   1   2   1      247.92      244.81      6.48 o 
   2   2   1      149.19      137.98      3.04 o 
   3   2   1       51.04       56.55      1.73 o 
   4   2   1       83.08       69.73      7.93 o 
   5   2   1      206.51      193.16      6.21 o 
   6   2   1      112.46      113.25      6.01 o 
   7   2   1       23.70       23.62      3.14 o 
  -9   3   1       61.16       67.56      4.32 o 
  -8   3   1       63.77       63.59      2.61 o 
  -7   3   1       28.59       28.79      1.80 o 
  -6   3   1      379.73      381.83      5.28 o 
  -5   3   1      229.72      228.31      2.84 o 
  -4   3   1       23.85       26.19      1.37 o 
  -3   3   1      135.88      119.18      2.36 o 
  -2   3   1      378.26      382.86      3.48 o 
  -1   3   1       12.88       19.39      0.63 o 
   0   3   1        0.73       -0.27      0.59 o 
   1   3   1       46.59       62.97      1.63 o 
   2   3   1        8.71       12.58      1.14 o 
   3   3   1       22.04       16.80      2.85 o 
   4   3   1      212.96      202.39      9.84 o 
   5   3   1       28.25       25.90      2.21 o 
   6   3   1        7.72        8.75      3.19 o 
   7   3   1      180.54      176.01      6.33 o 
  -9   4   1       36.19       39.33      3.83 o 
  -8   4   1        2.29        1.78      1.51 o 
  -7   4   1      239.37      236.91      5.08 o 
  -6   4   1      111.29      112.42      4.29 o 
  -5   4   1      168.54      160.35      3.16 o 
  -4   4   1      368.07      353.69      8.17 o 
  -3   4   1      227.81      249.64      3.31 o 
  -2   4   1      681.85      711.98     13.92 o 
  -1   4   1       12.61       20.04      0.74 o 
   0   4   1      216.06      217.16      3.24 o 
   1   4   1      154.81      142.90      2.62 o 
   2   4   1      775.03      803.55      6.56 o 
   3   4   1        0.15       -0.57      1.20 o 
   4   4   1      411.16      402.38      8.22 o 
   5   4   1       57.58       63.73      3.71 o 
   6   4   1       68.30       67.66      4.03 o 
  -8   5   1      316.28      315.88      6.90 o 
  -7   5   1      121.42      117.99      3.43 o 
  -6   5   1       52.83       49.63      2.19 o 
  -5   5   1       87.80       81.78      3.56 o 
  -4   5   1       66.89       73.55      4.49 o 
  -3   5   1      310.40      325.02     10.53 o 
  -2   5   1        0.67        1.24      0.52 o 
  -1   5   1       18.13       18.63      1.06 o 
   0   5   1       76.25       71.23      4.27 o 
   1   5   1        2.38        2.11      0.87 o 
   2   5   1       50.90       43.99      1.86 o 
   3   5   1        2.86        4.24      1.23 o 
   4   5   1      163.01      163.85      3.76 o 
   5   5   1       20.32       23.05      2.24 o 
  -8   6   1      147.81      155.03      3.41 o 
  -7   6   1       12.37       15.86      1.86 o 
  -6   6   1       30.89       32.61      1.98 o 
  -5   6   1      379.86      369.65      5.22 o 
  -4   6   1      225.61      222.67      4.96 o 
  -3   6   1      571.13      589.91      9.45 o 
  -2   6   1      160.63      158.03      4.52 o 
  -1   6   1       89.03       95.96      3.78 o 
   0   6   1       29.21       29.07      1.54 o 
   1   6   1      364.65      335.53      4.75 o 
   2   6   1        9.80       16.39      1.70 o 
   3   6   1      125.58      125.94      3.49 o 
   4   6   1      106.67      106.66      3.35 o 
  -7   7   1        2.53        2.08      1.78 o 
  -6   7   1        0.70        4.08      1.59 o 
  -5   7   1        8.91       10.53      1.61 o 
  -4   7   1       52.07       48.86      2.18 o 
  -3   7   1        0.28        1.23      1.72 o 
  -2   7   1      265.39      254.52      6.38 o 
  -1   7   1       11.33       16.20      2.60 o 
   0   7   1      755.88      725.89     14.31 o 
   1   7   1       15.03       17.61      1.82 o 
   2   7   1       25.19       24.24      1.82 o 
   3   7   1      135.36      120.48      4.03 o 
  -6   8   1        0.39       -0.41      1.61 o 
  -5   8   1       38.91       39.79      2.87 o 
  -4   8   1       28.79       25.87      2.95 o 
  -3   8   1        3.41        5.06      2.41 o 
  -2   8   1      152.69      134.67      5.16 o 
  -1   8   1      145.31      139.49      5.30 o 
   0   8   1       22.21       21.90      2.65 o 
   1   8   1      111.49      128.71      3.58 o 
   2   8   1      131.76      127.31      3.71 o 
  -5   9   1        0.31       -0.88      2.60 o 
  -4   9   1       71.82       70.80      4.32 o 
  -3   9   1       36.15       37.81      3.49 o 
  -2   9   1        7.62        8.98      2.80 o 
  -1   9   1       41.79       47.53      3.63 o 
   0   9   1      106.91      117.05      5.50 o 
  -1 -10   2       73.05       70.41      4.17 o 
   0 -10   2        0.42       -1.33      2.45 o 
   1 -10   2        0.23        0.88      2.36 o 
   2 -10   2       12.55       18.07      3.29 o 
   3 -10   2       74.31       79.49      4.47 o 
   4 -10   2       65.28       63.19      4.37 o 
  -3  -9   2       14.74       24.65      3.39 o 
  -2  -9   2       64.37       69.96      3.83 o 
  -1  -9   2        0.02       -0.73      1.18 o 
   0  -9   2        1.32        0.69      2.06 o 
   1  -9   2      245.62      211.95      6.09 o 
   2  -9   2        0.17        1.72      2.06 o 
   3  -9   2      298.70      298.42      7.56 o 
   4  -9   2        0.96       -1.03      2.31 o 
   5  -9   2       64.63       58.92      2.81 o 
   6  -9   2      133.55      139.98      8.22 o 
  -4  -8   2       36.30       38.84      3.29 o 
  -3  -8   2       47.27       41.09      3.09 o 
  -2  -8   2       65.10       59.31      2.33 o 
  -1  -8   2      128.72      123.18      3.04 o 
   0  -8   2        2.19        3.71      1.19 o 
   1  -8   2      526.58      516.75      8.59 o 
   2  -8   2        4.54        5.11      1.96 o 
   3  -8   2       11.49        9.33      2.26 o 
   4  -8   2        2.79        2.60      2.06 o 
   5  -8   2      279.62      268.00      5.14 o 
   6  -8   2       16.61       23.44      4.37 o 
   7  -8   2       97.80       91.86      4.96 o 
  -5  -7   2      320.97      319.33      8.20 o 
  -4  -7   2       35.80       34.17      2.85 o 
  -3  -7   2       37.18       37.10      1.84 o 
  -2  -7   2       67.56       66.84      2.20 o 
  -1  -7   2        6.70       11.08      3.95 o 
   0  -7   2      193.48      194.00      4.66 o 
   1  -7   2       27.69       20.47      1.32 o 
   2  -7   2        5.21        2.95      1.52 o 
   3  -7   2       99.44       89.31      3.78 o 
   4  -7   2        8.47        9.77      2.45 o 
   5  -7   2       64.59       68.36      2.64 o 
   6  -7   2        4.97        3.65      2.23 o 
   7  -7   2       16.26       22.04      3.39 o 
  -6  -6   2       44.88       45.71      3.54 o 
  -5  -6   2      109.89      113.66      4.71 o 
  -4  -6   2      148.22      149.16      4.96 o 
  -3  -6   2       49.19       41.59      1.74 o 
  -2  -6   2       53.88       52.03      1.80 o 
  -1  -6   2      407.54      412.90     10.41 o 
   0  -6   2       60.65       76.39      1.94 o 
   1  -6   2      387.71      377.66      6.14 o 
   2  -6   2      198.04      173.22      4.42 o 
   3  -6   2       36.49       41.14      2.60 o 
   4  -6   2       11.34        9.58      1.41 o 
   5  -6   2      539.74      515.47      7.00 o 
   6  -6   2        3.56        4.96      2.01 o 
   7  -6   2       36.75       37.12      3.29 o 
  -7  -5   2        5.55        8.98      2.55 o 
  -6  -5   2      122.00      133.05      5.11 o 
  -5  -5   2       34.25       32.55      2.60 o 
  -4  -5   2       69.40       76.06      2.13 o 
  -3  -5   2      248.10      241.65      5.82 o 
  -2  -5   2       20.66       20.14      0.84 o 
  -1  -5   2      312.60      323.72      5.47 o 
   0  -5   2        9.49        4.32      1.13 o 
   1  -5   2     1553.66     1629.65     11.54 o 
   2  -5   2        1.15        2.06      1.23 o 
   3  -5   2      804.28      806.29     16.01 o 
   4  -5   2      286.44      275.95      4.25 o 
   5  -5   2       70.32       65.31      2.33 o 
   6  -5   2        0.02        0.58      1.25 o 
   7  -5   2       21.10       23.85      2.41 o 
   8  -5   2       32.00       30.54      3.49 o 
  -7  -4   2      117.60      114.74      4.91 o 
  -6  -4   2       53.93       57.25      3.39 o 
  -5  -4   2      234.15      221.58      5.65 o 
  -4  -4   2        0.72        1.15      0.60 o 
  -3  -4   2       27.16       33.74      1.39 o 
  -2  -4   2      950.74      981.67     29.66 o 
  -1  -4   2        1.44        5.42      0.64 o 
   0  -4   2      127.94      124.22      2.75 o 
   1  -4   2      741.48      757.08      7.12 o 
   2  -4   2      165.35      157.66      2.70 o 
   3  -4   2       50.28       43.15      1.58 o 
   4  -4   2       49.83       47.21      5.38 o 
   5  -4   2       11.16        8.39      1.45 o 
   6  -4   2       66.85       67.10      3.07 o 
   7  -4   2        7.09        9.52      1.79 o 
   8  -4   2      124.06      129.27      5.50 o 
  -8  -3   2        0.02        1.03      1.91 o 
  -7  -3   2      144.27      145.13      5.06 o 
  -6  -3   2        5.96        5.11      1.72 o 
  -5  -3   2       40.57       50.75      1.35 o 
  -4  -3   2        0.75        0.08      0.47 o 
  -3  -3   2      606.95      587.73     17.55 o 
  -2  -3   2        2.28        1.11      0.37 o 
  -1  -3   2        1.96        1.56      0.41 o 
   0  -3   2       66.05       54.35      1.62 o 
   1  -3   2     3967.01     4220.00     41.09 o 
   2  -3   2       23.56       25.84      1.09 o 
   3  -3   2      630.73      639.05      7.36 o 
   4  -3   2      346.63      340.57      4.22 o 
   5  -3   2       66.06       68.37      2.19 o 
   6  -3   2      246.56      243.44      4.30 o 
   7  -3   2        0.09       -1.05      1.26 o 
   8  -3   2      123.76      111.55      5.16 o 
  -8  -2   2       12.32       12.23      2.45 o 
  -7  -2   2       25.37       25.15      1.70 o 
  -6  -2   2       35.63       39.84      1.74 o 
  -5  -2   2      432.45      411.47     23.29 o 
  -4  -2   2     1554.72     1731.05     40.21 o 
  -3  -2   2      281.70      308.93      8.32 o 
  -2  -2   2     2755.03     2518.95     11.78 o 
  -1  -2   2      242.15      232.43      2.99 o 
   0  -2   2     4772.60     4886.22     46.94 o 
   1  -2   2     5944.41     5927.85     20.67 o 
   2  -2   2       66.54       63.53      2.11 o 
   3  -2   2      213.74      217.45      4.22 o 
   4  -2   2      327.34      333.95     10.92 o 
   5  -2   2       23.83       23.26      2.31 o 
   6  -2   2        1.26       -0.26      1.20 o 
   7  -2   2       81.18       90.34      2.95 o 
   8  -2   2       19.40       23.57      3.19 o 
  -8  -1   2        1.27        2.75      2.16 o 
  -7  -1   2       56.52       55.16      2.70 o 
  -6  -1   2       99.88      100.68      1.87 o 
  -5  -1   2       62.31       69.56      3.87 o 
  -4  -1   2      560.27      607.19     29.91 o 
  -3  -1   2     1178.84     1126.95     55.75 o 
  -2  -1   2       27.78       27.69      1.28 o 
  -1  -1   2      985.35      996.46     17.87 o 
   0  -1   2     3814.52     3819.45     16.10 o 
   1  -1   2    10904.68    11106.07     32.80 o 
   2  -1   2      541.42      559.47      5.99 o 
   3  -1   2      362.78      389.39      5.65 o 
   4  -1   2        0.02       -0.06      0.51 o 
   5  -1   2        5.37        7.43      1.13 o 
   6  -1   2       81.22       75.34      1.97 o 
   7  -1   2        0.06       -2.72      1.82 o 
   8  -1   2        6.58       12.18      2.90 o 
  -9   0   2      302.64      312.51      7.86 o 
  -8   0   2       12.89       20.38      2.80 o 
  -7   0   2       63.78       58.51      3.88 o 
  -6   0   2       78.43       76.85      2.94 o 
  -5   0   2     1056.79     1128.28     37.85 o 
  -4   0   2      192.99      173.48      5.34 o 
  -3   0   2       17.65       18.35      0.83 o 
  -2   0   2      516.59      522.25     36.33 o 
  -1   0   2     1460.34     1390.14     49.96 o 
   0   0   2      148.84      156.26      1.64 o 
   1   0   2        0.12        1.42      0.74 o 
   2   0   2     1380.19     1379.88      9.99 o 
   3   0   2       29.77       35.42      2.60 o 
   4   0   2      983.32      972.97     79.78 o 
   5   0   2        3.97        5.73      1.94 o 
   6   0   2       38.27       37.86      1.99 o 
   7   0   2      125.07      123.16      3.43 o 
  -9   1   2        0.05        1.87      2.41 o 
  -8   1   2      129.12      129.03      4.96 o 
  -7   1   2      551.40      527.10     13.33 o 
  -6   1   2       17.57       16.46      0.95 o 
  -5   1   2       10.50       15.20      0.89 o 
  -4   1   2      134.68      178.19      2.92 o 
  -3   1   2      352.20      346.35      3.08 o 
  -2   1   2     1379.43     1432.22      8.08 o 
  -1   1   2      260.34      246.27      5.62 o 
   0   1   2      147.78      125.91      2.22 o 
   1   1   2      651.95      681.95      9.28 o 
   2   1   2       49.66       55.65      1.60 o 
   3   1   2       72.38       70.58      1.98 o 
   4   1   2       53.11       56.27      3.56 o 
   5   1   2        8.46       11.01      1.44 o 
   6   1   2      451.94      441.07     16.35 o 
   7   1   2        0.07        0.78      2.26 o 
  -9   2   2       16.48       26.71      3.58 o 
  -8   2   2      456.09      452.73      9.08 o 
  -7   2   2       18.43       21.57      1.71 o 
  -6   2   2       51.57       41.05      1.38 o 
  -5   2   2      511.55      496.28      7.32 o 
  -4   2   2      715.75      833.11     42.74 o 
  -3   2   2      655.55      730.71     13.50 o 
  -2   2   2      217.64      217.19      3.14 o 
  -1   2   2        0.24        0.65      0.44 o 
   0   2   2      138.74      138.68      2.16 o 
   1   2   2       97.56       85.91      2.60 o 
   2   2   2      311.42      326.45     12.62 o 
   3   2   2      461.09      457.93     19.10 o 
   4   2   2      200.78      190.29      4.32 o 
   5   2   2       71.68       69.84      6.26 o 
   6   2   2        8.46       10.73      1.75 o 
   7   2   2       21.33       31.06      4.37 o 
  -9   3   2       72.75       80.72      4.57 o 
  -8   3   2       31.02       35.20      3.04 o 
  -7   3   2      497.96      501.48     13.81 o 
  -6   3   2       35.33       37.94      1.43 o 
  -5   3   2       12.04       18.47      1.42 o 
  -4   3   2       75.82       71.99      1.92 o 
  -3   3   2      368.84      466.65      4.27 o 
  -2   3   2      489.95      529.43      4.20 o 
  -1   3   2       81.85       73.08      1.19 o 
   0   3   2       32.01       29.66      1.22 o 
   1   3   2       71.79       73.69      1.92 o 
   2   3   2      618.28      607.77     17.85 o 
   3   3   2      460.93      429.55      5.24 o 
   4   3   2       32.52       30.51      3.26 o 
   5   3   2       88.82       86.89      6.09 o 
   6   3   2      134.14      142.37      3.89 o 
  -9   4   2        4.26        9.97      3.09 o 
  -8   4   2      110.87      108.70      3.63 o 
  -7   4   2       10.57       13.84      1.36 o 
  -6   4   2       82.32       90.41      3.39 o 
  -5   4   2      272.59      263.51      5.77 o 
  -4   4   2        6.13        6.88      1.04 o 
  -3   4   2       38.74       52.95      2.16 o 
  -2   4   2      145.44      148.96      3.19 o 
  -1   4   2       15.62       20.17      0.78 o 
   0   4   2        0.17       -0.92      0.61 o 
   1   4   2      351.79      337.41      4.35 o 
   2   4   2       32.85       28.73      1.54 o 
   3   4   2       84.36       78.15      2.53 o 
   4   4   2       41.91       41.59      3.07 o 
   5   4   2      117.64      125.62      3.57 o 
  -8   5   2        2.35        3.48      1.32 o 
  -7   5   2        3.44        6.83      1.33 o 
  -6   5   2      310.95      314.57      7.29 o 
  -5   5   2        2.70        4.59      1.79 o 
  -4   5   2      739.60      691.84      6.36 o 
  -3   5   2       20.37       22.36      1.35 o 
  -2   5   2      155.65      160.08      3.56 o 
  -1   5   2      516.13      476.20      9.72 o 
   0   5   2      109.16      108.48      2.57 o 
   1   5   2       34.07       33.63      1.70 o 
   2   5   2      325.34      308.89     11.83 o 
   3   5   2      190.66      193.95      4.25 o 
   4   5   2        2.12        6.37      2.16 o 
   5   5   2      109.20      120.73      3.77 o 
  -8   6   2       27.94       31.09      1.86 o 
  -7   6   2       17.81       21.90      2.27 o 
  -6   6   2        3.43        2.15      1.45 o 
  -5   6   2      126.58      118.00      4.81 o 
  -4   6   2      128.10      115.70      2.89 o 
  -3   6   2      145.84      146.38      3.36 o 
  -2   6   2      427.38      396.86      7.61 o 
  -1   6   2        0.13        0.81      2.18 o 
   0   6   2       50.56       46.42      3.46 o 
   1   6   2      160.85      161.18      7.66 o 
   2   6   2        6.38       10.13      1.66 o 
   3   6   2        3.50        5.57      1.61 o 
   4   6   2       51.17       53.49      2.69 o 
  -7   7   2       35.83       39.30      2.48 o 
  -6   7   2       67.86       69.46      2.81 o 
  -5   7   2      213.01      204.18      4.42 o 
  -4   7   2       89.33       91.47      4.27 o 
  -3   7   2      119.61      113.27      4.62 o 
  -2   7   2      598.44      576.60      9.92 o 
  -1   7   2       71.77       65.35      3.73 o 
   0   7   2        3.84        7.17      2.09 o 
   1   7   2        3.88        5.32      1.64 o 
   2   7   2       28.84       29.03      2.10 o 
  -6   8   2       52.13       60.14      4.17 o 
  -5   8   2        1.34        1.47      2.36 o 
  -4   8   2       28.47       30.24      3.04 o 
  -3   8   2       44.47       45.17      3.49 o 
  -2   8   2      142.37      132.07      5.35 o 
  -1   8   2       10.41       10.21      2.95 o 
   0   8   2       24.48       35.40      3.39 o 
   1   8   2       98.95       97.40      3.36 o 
  -4   9   2       24.83       28.62      3.54 o 
  -3   9   2       21.29       24.89      3.68 o 
  -2   9   2        1.69       -0.69      2.45 o 
   1 -11   3       13.91       14.39      3.39 o 
   2 -11   3       58.71       52.63      4.22 o 
  -2 -10   3       33.96       39.52      3.19 o 
  -1 -10   3       55.01       47.08      3.34 o 
   0 -10   3       27.38       25.38      3.34 o 
   1 -10   3       37.67       41.93      3.39 o 
   2 -10   3        1.58        2.06      2.31 o 
   3 -10   3       89.09       84.40      4.62 o 
   4 -10   3       91.89       87.64      4.96 o 
  -4  -9   3       25.05       24.79      2.95 o 
  -3  -9   3       51.37       60.24      3.83 o 
  -2  -9   3       27.22       27.54      2.80 o 
  -1  -9   3        2.09        2.93      1.27 o 
   0  -9   3      199.20      185.93      4.66 o 
   1  -9   3       26.06       22.19      2.55 o 
   2  -9   3       35.62       33.68      3.04 o 
   3  -9   3      142.84      145.18      5.45 o 
   4  -9   3       12.86       16.91      2.12 o 
   5  -9   3       24.89       25.80      2.20 o 
   6  -9   3      164.18      163.02      4.55 o 
  -5  -8   3       29.17       32.11      3.19 o 
  -4  -8   3       86.56       86.85      4.42 o 
  -3  -8   3       12.36       17.43      2.65 o 
  -2  -8   3       88.35       85.48      2.54 o 
  -1  -8   3       88.14       89.78      2.55 o 
   0  -8   3      137.60      140.17      4.20 o 
   1  -8   3      173.50      176.94      3.31 o 
   2  -8   3       12.46       16.74      2.45 o 
   3  -8   3       15.13       23.08      2.95 o 
   4  -8   3      296.75      284.96      5.03 o 
   5  -8   3        9.96       12.74      1.93 o 
   6  -8   3        0.00       -1.87      2.11 o 
  -6  -7   3        0.01        0.49      2.11 o 
  -5  -7   3      123.87      118.33      4.96 o 
  -4  -7   3       17.36       23.37      2.99 o 
  -3  -7   3        3.28        5.70      1.87 o 
  -2  -7   3        3.55        6.36      1.15 o 
  -1  -7   3      270.28      259.17      4.39 o 
   0  -7   3      169.82      153.71      5.23 o 
   1  -7   3      113.29      106.54      3.68 o 
   2  -7   3       59.40       49.44      2.95 o 
   3  -7   3      304.77      290.09      4.53 o 
   4  -7   3       50.66       46.81      2.13 o 
   5  -7   3        0.90        0.13      1.27 o 
   6  -7   3      190.03      191.87      6.33 o 
   7  -7   3        6.88        7.27      2.80 o 
  -7  -6   3        0.42       -0.49      2.21 o 
  -6  -6   3        2.35        4.66      2.06 o 
  -5  -6   3        0.84        1.72      1.77 o 
  -4  -6   3      271.86      249.81      6.19 o 
  -3  -6   3      111.53      104.52      4.20 o 
  -2  -6   3      323.78      292.66      5.08 o 
  -1  -6   3      242.55      236.76      6.21 o 
   0  -6   3      150.67      133.84      3.54 o 
   1  -6   3      353.82      341.72      5.79 o 
   2  -6   3      202.37      214.95      4.96 o 
   3  -6   3       14.71       14.87      1.48 o 
   4  -6   3       11.35       10.61      2.09 o 
   5  -6   3       64.90       57.84      3.34 o 
   6  -6   3        0.68        0.64      2.06 o 
   7  -6   3        1.03        2.85      2.31 o 
  -7  -5   3      128.75      131.93      5.40 o 
  -6  -5   3       29.00       20.92      2.41 o 
  -5  -5   3       15.20       13.01      2.21 o 
  -4  -5   3      689.06      670.33      9.38 o 
  -3  -5   3       17.29       23.08      0.91 o 
  -2  -5   3       30.32       32.17      1.42 o 
  -1  -5   3     1269.00     1370.26      8.69 o 
   0  -5   3      483.21      492.84      5.89 o 
   1  -5   3      167.33      186.28      3.98 o 
   2  -5   3      244.28      239.59      3.42 o 
   3  -5   3       97.96       83.83      2.27 o 
   4  -5   3       41.50       41.93      2.60 o 
   5  -5   3       29.91       25.19      2.45 o 
   6  -5   3        6.07        6.43      2.21 o 
   7  -5   3        2.76       -1.82      2.21 o 
  -8  -4   3      131.28      142.92      5.60 o 
  -7  -4   3       17.15       20.08      2.41 o 
  -6  -4   3      117.48      124.86      4.57 o 
  -5  -4   3      637.76      626.88      5.87 o 
  -4  -4   3      534.83      520.64      7.78 o 
  -3  -4   3      138.95      134.13      3.04 o 
  -2  -4   3      472.18      486.91     21.58 o 
  -1  -4   3        4.42        3.26      0.57 o 
   0  -4   3        4.85       10.41      1.23 o 
   1  -4   3      290.41      284.97      8.81 o 
   2  -4   3      592.17      586.57      7.07 o 
   3  -4   3      114.33      105.85      3.39 o 
   5  -4   3        1.33        2.90      1.52 o 
   6  -4   3        0.10        1.28      1.72 o 
   7  -4   3      154.29      139.68      5.55 o 
  -8  -3   3       40.48       41.24      3.14 o 
  -7  -3   3      141.51      141.25      4.86 o 
  -6  -3   3       19.54       19.09      1.36 o 
  -5  -3   3       69.43       57.41      1.87 o 
  -4  -3   3      772.25      826.24     13.97 o 
  -3  -3   3      415.27      402.70      5.20 o 
  -2  -3   3      112.75      133.35      2.85 o 
  -1  -3   3      631.09      612.71     14.33 o 
   0  -3   3       12.74       14.88      1.03 o 
   1  -3   3      616.98      676.07      6.48 o 
   2  -3   3       82.44       77.67      2.65 o 
   3  -3   3       43.83       46.30      2.31 o 
   4  -3   3        0.98       -0.64      1.13 o 
   5  -3   3       17.11       21.01      2.65 o 
   6  -3   3      183.54      165.80      5.40 o 
   7  -3   3       59.56       65.55      4.03 o 
  -8  -2   3       22.06       25.84      2.38 o 
  -7  -2   3       36.50       36.65      3.85 o 
  -6  -2   3       71.00       62.12      2.03 o 
  -5  -2   3      545.83      533.07     17.85 o 
  -4  -2   3      578.02      623.08      6.78 o 
  -3  -2   3       22.32       36.53      1.67 o 
  -2  -2   3       52.84       44.48      1.72 o 
  -1  -2   3       74.00       73.79      2.01 o 
   0  -2   3     1745.25     1788.08      9.48 o 
   1  -2   3     1859.05     1926.83     11.05 o 
   2  -2   3       86.05       94.17      2.85 o 
   3  -2   3       62.31       59.16      2.60 o 
   4  -2   3       40.53       39.03      2.45 o 
   5  -2   3       15.80       17.72      2.41 o 
   6  -2   3      244.37      242.74      6.48 o 
   7  -2   3      104.06      105.17      4.86 o 
  -9  -1   3        6.12        5.40      2.65 o 
  -8  -1   3      340.59      340.20      7.61 o 
  -7  -1   3       73.98       69.13      6.31 o 
  -6  -1   3      188.80      195.97      8.52 o 
  -5  -1   3      204.70      198.37      4.05 o 
  -4  -1   3      299.05      250.64      6.53 o 
  -3  -1   3     1787.48     1876.76     11.44 o 
  -2  -1   3      101.72       98.52      1.25 o 
  -1  -1   3     1039.75     1069.74      6.48 o 
   0  -1   3      320.65      326.89      3.93 o 
   1  -1   3        5.20        9.77      1.23 o 
   2  -1   3       70.78       66.97      2.50 o 
   3  -1   3      943.13      977.29      9.82 o 
   4  -1   3       48.36       53.32      2.85 o 
   5  -1   3      889.76      848.41     11.00 o 
   6  -1   3       77.81       81.50      4.08 o 
   7  -1   3      154.76      160.99      5.89 o 
  -9   0   3       22.25       30.00      3.29 o 
  -8   0   3       10.71        8.05      2.50 o 
  -7   0   3       97.71      116.41      4.32 o 
  -6   0   3      234.34      234.96      5.64 o 
  -5   0   3      324.35      332.44      2.82 o 
  -4   0   3        5.48        9.34      0.82 o 
  -3   0   3       28.61       19.23      0.82 o 
  -2   0   3      392.58      402.08      2.99 o 
  -1   0   3      366.04      388.26      9.50 o 
   0   0   3      125.18      133.82      2.45 o 
   1   0   3       24.39       18.46      1.42 o 
   2   0   3     1620.80     1704.72     12.27 o 
   3   0   3      132.06      136.59      3.98 o 
   4   0   3       50.21       53.69      4.00 o 
   5   0   3        3.60        4.21      1.23 o 
   6   0   3       28.64       33.98      2.99 o 
   7   0   3        2.97        5.01      2.65 o 
  -9   1   3        4.64        4.12      2.65 o 
  -8   1   3      127.45      144.10      5.30 o 
  -7   1   3      231.76      235.08      6.04 o 
  -6   1   3        1.01        2.36      0.89 o 
  -5   1   3        0.12        0.18      0.74 o 
  -4   1   3      231.95      238.57      6.16 o 
  -3   1   3      998.08     1205.79     74.33 o 
  -2   1   3      365.79      367.85      3.73 o 
  -1   1   3      916.28      962.42     40.09 o 
   0   1   3        2.05        8.83      2.11 o 
   1   1   3      749.27      776.87     11.05 o 
   2   1   3       34.58       26.89      1.35 o 
   3   1   3      209.91      219.59      3.66 o 
   4   1   3       19.25       19.38      1.59 o 
   5   1   3      414.11      399.71     16.42 o 
   6   1   3       46.38       47.04      2.43 o 
  -9   2   3      120.18      133.84      5.60 o 
  -8   2   3        9.39       11.10      2.70 o 
  -7   2   3        6.01        9.37      1.59 o 
  -6   2   3      127.01      122.48      2.49 o 
  -5   2   3       14.78       15.67      1.21 o 
  -4   2   3        1.99        3.39      0.75 o 
  -3   2   3        0.31        1.71      0.62 o 
  -2   2   3       68.03       63.43      1.54 o 
  -1   2   3      150.02      172.76      3.76 o 
   0   2   3       71.22       63.41      1.30 o 
   1   2   3      234.01      210.89      7.71 o 
   2   2   3        4.31        1.16      0.80 o 
   3   2   3      438.35      426.56      9.99 o 
   4   2   3      178.30      165.16     10.48 o 
   5   2   3       21.12       21.60      1.92 o 
   6   2   3        0.78        1.44      1.57 o 
  -9   3   3        0.03       -0.34      2.31 o 
  -8   3   3        6.54        8.69      2.45 o 
  -7   3   3      738.88      734.66     27.84 o 
  -6   3   3       42.37       32.59      2.33 o 
  -5   3   3       51.83       49.37      1.84 o 
  -4   3   3      184.05      204.64      3.19 o 
  -3   3   3        3.55        3.35      0.78 o 
  -2   3   3      836.30      873.64      5.71 o 
  -1   3   3       29.72       25.80      1.06 o 
   0   3   3        0.09       -0.17      0.68 o 
   1   3   3      479.29      468.68      8.98 o 
   2   3   3      317.87      298.15     13.65 o 
   3   3   3       23.88       25.32      1.63 o 
   4   3   3       15.99       20.77      2.00 o 
   5   3   3        0.12       -0.17      1.40 o 
  -9   4   3      148.08      142.58      5.99 o 
  -8   4   3       60.29       64.42      3.98 o 
  -7   4   3      552.56      543.62     25.02 o 
  -6   4   3        2.78        2.99      1.14 o 
  -5   4   3        1.01        1.54      1.57 o 
  -4   4   3       63.42       62.76      2.05 o 
  -3   4   3      371.10      363.59      4.22 o 
  -2   4   3       55.69       65.99      1.79 o 
  -1   4   3       98.89       94.89      2.27 o 
   0   4   3       97.75       92.59      3.56 o 
   1   4   3      403.70      398.11     10.51 o 
   2   4   3       35.22       30.86      2.06 o 
   3   4   3       76.52       72.98      2.67 o 
   4   4   3      327.13      308.97     18.34 o 
   5   4   3        5.43        8.78      2.21 o 
  -8   5   3        0.02        2.27      1.33 o 
  -7   5   3       13.02       18.56      2.07 o 
  -6   5   3        5.74        6.63      1.46 o 
  -5   5   3      111.99       99.07      2.77 o 
  -4   5   3        7.75       10.43      1.91 o 
  -3   5   3      260.60      271.92      3.95 o 
  -2   5   3      120.92      120.49      4.17 o 
  -1   5   3       74.53       69.55      2.17 o 
   0   5   3      551.67      557.04     12.74 o 
   1   5   3      318.86      303.55     14.24 o 
   2   5   3       48.67       54.69      2.38 o 
   3   5   3      118.84      124.95      5.65 o 
   4   5   3       76.15       77.44      3.10 o 
  -8   6   3        0.40        2.84      2.06 o 
  -7   6   3       43.21       45.08      4.30 o 
  -6   6   3       40.07       44.30      2.36 o 
  -5   6   3       57.15       49.74      2.29 o 
  -4   6   3      156.45      154.07      5.16 o 
  -3   6   3      405.03      392.24      8.00 o 
  -2   6   3      205.09      196.73      5.79 o 
  -1   6   3      541.62      503.74      9.13 o 
   0   6   3      445.16      434.64      5.84 o 
   1   6   3       33.82       29.12      1.95 o 
   2   6   3        5.55        6.17      1.66 o 
   3   6   3       98.23      103.23      3.49 o 
  -7   7   3       66.76       74.47      3.05 o 
  -6   7   3        0.93        3.52      1.73 o 
  -5   7   3      137.27      135.46      5.35 o 
  -4   7   3       18.70       21.41      2.65 o 
  -3   7   3        7.23        9.52      2.50 o 
  -2   7   3       19.59       13.45      2.75 o 
  -1   7   3       56.42       61.86      3.88 o 
   0   7   3       27.63       29.16      3.04 o 
   1   7   3       13.67       25.01      2.36 o 
  -5   8   3        1.50        3.58      2.45 o 
  -4   8   3       22.84       23.76      2.95 o 
  -3   8   3       78.25       72.27      4.42 o 
  -2   8   3       45.14       48.80      3.88 o 
  -1   8   3      112.16      111.89      5.40 o 
   1 -11   4        3.52        9.48      3.04 o 
   2 -11   4      210.41      213.38      6.97 o 
  -3 -10   4       29.26       35.45      3.39 o 
  -2 -10   4       58.10       57.25      3.63 o 
  -1 -10   4       41.44       40.01      3.14 o 
   0 -10   4       28.53       30.54      3.04 o 
   1 -10   4      248.72      238.81      6.63 o 
   2 -10   4      127.07      115.53      4.96 o 
   3 -10   4       79.74       77.57      3.07 o 
   4 -10   4        0.01        1.30      2.38 o 
  -4  -9   4      119.98      130.21      5.55 o 
  -3  -9   4       13.36       20.67      3.09 o 
  -2  -9   4      102.77      106.74      4.52 o 
  -1  -9   4       13.16       20.07      1.82 o 
   0  -9   4        0.03       -1.69      1.74 o 
   1  -9   4       36.72       38.74      2.99 o 
   2  -9   4        0.13        0.39      2.01 o 
   3  -9   4      107.81      119.26      3.42 o 
   4  -9   4       15.46       18.26      3.24 o 
   5  -9   4      117.30      115.87      3.71 o 
  -5  -8   4       29.88       38.25      3.34 o 
  -4  -8   4      385.07      386.10      8.59 o 
  -3  -8   4       19.00       20.28      2.31 o 
  -2  -8   4       14.58       17.58      2.50 o 
  -1  -8   4       62.61       60.94      3.04 o 
   0  -8   4      209.92      207.83      5.16 o 
   1  -8   4       56.70       54.99      3.14 o 
   2  -8   4        0.84        2.65      1.82 o 
   3  -8   4       42.88       44.58      2.19 o 
   4  -8   4      132.84      127.04      3.50 o 
   5  -8   4        9.88       13.11      2.75 o 
   6  -8   4       93.57       85.53      4.81 o 
  -6  -7   4        4.64        3.73      2.45 o 
  -5  -7   4        2.87        6.24      2.06 o 
  -4  -7   4       23.15       23.32      2.90 o 
  -3  -7   4      350.59      328.90      7.02 o 
  -2  -7   4      383.70      383.40      3.61 o 
  -1  -7   4      711.16      725.62      5.85 o 
   0  -7   4       62.32       71.24      2.99 o 
   1  -7   4       10.10        5.45      1.57 o 
   2  -7   4       73.82       70.10      2.58 o 
   3  -7   4      127.54      139.35      3.26 o 
   4  -7   4       19.56       19.05      2.70 o 
   5  -7   4      112.25      106.00      4.62 o 
   6  -7   4        9.15        7.90      2.70 o 
  -7  -6   4       62.60       60.64      4.03 o 
  -6  -6   4      191.74      186.62      6.09 o 
  -5  -6   4       73.26       72.91      3.68 o 
  -4  -6   4      248.80      268.17      6.33 o 
  -3  -6   4      132.19      119.45      2.95 o 
  -2  -6   4        0.17        1.27      1.13 o 
  -1  -6   4       99.17      105.97      6.92 o 
   0  -6   4        7.75        8.89      1.52 o 
   1  -6   4      460.97      477.26      4.83 o 
   2  -6   4      173.56      178.89      3.25 o 
   3  -6   4       57.53       51.36      2.85 o 
   4  -6   4        0.06       -1.33      1.42 o 
   5  -6   4       22.18       20.18      2.45 o 
   6  -6   4        1.51        1.87      2.31 o 
   7  -6   4       83.58       76.84      4.57 o 
  -7  -5   4       28.48       32.80      3.04 o 
  -6  -5   4      226.79      216.13      6.14 o 
  -5  -5   4        0.65       -0.52      0.97 o 
  -4  -5   4      113.71       97.38      3.31 o 
  -3  -5   4      235.73      230.61      4.47 o 
  -2  -5   4      310.66      305.34      3.98 o 
  -1  -5   4      545.65      556.52     10.46 o 
   0  -5   4      203.94      195.86      2.67 o 
   1  -5   4       55.60       50.42      1.58 o 
   2  -5   4       93.81       90.54      3.19 o 
   3  -5   4      104.43      113.66      3.83 o 
   4  -5   4       48.19       40.55      2.70 o 
   5  -5   4       95.30       90.83      4.08 o 
   6  -5   4        4.02        7.12      2.36 o 
   7  -5   4       62.57       57.64      4.17 o 
  -8  -4   4        0.07        3.68      2.01 o 
  -7  -4   4       59.45       60.73      3.58 o 
  -6  -4   4       47.77       43.60      2.31 o 
  -5  -4   4      143.42      151.47     11.93 o 
  -4  -4   4       14.65       12.08      1.37 o 
  -3  -4   4      917.08      881.01      8.49 o 
  -2  -4   4      282.92      289.54      5.37 o 
  -1  -4   4        4.15        4.74      0.50 o 
   0  -4   4      359.79      381.78      4.86 o 
   1  -4   4     1218.16     1348.56     10.31 o 
   2  -4   4     1794.14     1841.36     13.31 o 
   3  -4   4       90.84       86.80      3.29 o 
   4  -4   4       46.10       48.31      2.85 o 
   6  -4   4        2.45        4.71      2.16 o 
   7  -4   4       15.96       20.96      3.34 o 
  -8  -3   4      146.61      165.07      5.45 o 
  -7  -3   4      119.57      116.52      3.63 o 
  -6  -3   4      104.67      101.10      2.62 o 
  -5  -3   4      455.80      418.69      6.28 o 
  -4  -3   4      340.86      327.04      5.45 o 
  -3  -3   4      607.61      667.14      7.27 o 
  -2  -3   4       27.10       21.41      1.47 o 
  -1  -3   4       92.36      110.32      2.16 o 
   0  -3   4      170.06      180.73      3.24 o 
   1  -3   4     1166.89     1143.53      9.23 o 
   2  -3   4      661.49      694.04      8.05 o 
   3  -3   4       15.17       16.01      1.82 o 
   4  -3   4      190.46      176.85      5.01 o 
   5  -3   4       21.03       22.83      2.85 o 
   6  -3   4        0.70        0.74      1.91 o 
   7  -3   4       90.59       93.38      4.76 o 
  -9  -2   4      113.41      114.94      5.11 o 
  -8  -2   4        4.48        5.90      1.54 o 
  -7  -2   4      121.98      130.36      3.88 o 
  -6  -2   4      360.59      321.35      4.35 o 
  -5  -2   4      150.93      151.38      2.83 o 
  -4  -2   4      588.03      575.18      7.22 o 
  -3  -2   4       40.07       34.86      1.82 o 
  -2  -2   4       94.87      112.17      4.98 o 
  -1  -2   4        1.30        2.38      0.52 o 
   0  -2   4      185.51      190.35      3.39 o 
   1  -2   4      171.00      193.35      3.88 o 
   2  -2   4      179.07      197.37      4.37 o 
   3  -2   4      333.63      320.90      6.09 o 
   4  -2   4      271.98      274.55      6.19 o 
   5  -2   4      140.42      138.41      4.96 o 
   6  -2   4      142.77      144.10      5.40 o 
   7  -2   4       60.15       61.47      4.22 o 
  -9  -1   4       33.04       36.72      3.39 o 
  -8  -1   4       45.81       42.47      3.19 o 
  -7  -1   4      275.38      246.62      8.08 o 
  -6  -1   4        6.85        7.03      1.07 o 
  -5  -1   4      159.75      151.32      4.12 o 
  -4  -1   4        1.88        0.13      0.48 o 
  -3  -1   4        3.12        8.23      0.67 o 
  -2  -1   4        1.58        0.77      0.42 o 
  -1  -1   4        5.08        3.65      0.64 o 
   0  -1   4      341.88      367.94     10.51 o 
   1  -1   4      119.83      120.68      3.24 o 
   2  -1   4       18.43       16.55      1.67 o 
   3  -1   4      126.77      128.88      4.08 o 
   4  -1   4      553.79      550.58      8.84 o 
   5  -1   4       19.12       15.96      2.75 o 
   6  -1   4       23.58       24.60      2.99 o 
  -9   0   4      217.02      216.32      6.92 o 
  -8   0   4       50.83       54.94      3.54 o 
  -7   0   4      834.98      812.52     11.10 o 
  -6   0   4       77.11       69.97      2.87 o 
  -5   0   4        5.65        9.52      0.94 o 
  -4   0   4       86.82       67.24      2.92 o 
  -3   0   4      446.01      456.89      3.67 o 
  -2   0   4       58.20       68.23      3.44 o 
  -1   0   4     1020.95     1070.53     12.69 o 
   0   0   4       42.19       40.56      2.06 o 
   1   0   4       25.48       34.27      2.06 o 
   2   0   4        7.26       10.11      1.77 o 
   3   0   4      798.88      819.83     10.26 o 
   4   0   4      137.74      125.84      4.52 o 
   5   0   4       22.24       24.50      3.19 o 
   6   0   4      536.89      543.76     10.56 o 
  -9   1   4       40.42       45.61      3.78 o 
  -8   1   4       53.60       63.78      3.73 o 
  -7   1   4        2.33        0.83      1.52 o 
  -6   1   4       13.28       11.76      0.92 o 
  -5   1   4        1.09        1.02      0.73 o 
  -4   1   4       21.02       27.48      1.67 o 
  -3   1   4      589.70      668.08     18.04 o 
  -2   1   4      210.80      273.95     18.09 o 
  -1   1   4       17.59       11.08      0.85 o 
   0   1   4      275.79      281.87     12.30 o 
   1   1   4      148.71      152.12      2.31 o 
   2   1   4      116.80      117.54      3.93 o 
   3   1   4      130.70      134.82      4.52 o 
   4   1   4       87.64       82.04      3.93 o 
   5   1   4       14.28       22.04      3.04 o 
   6   1   4        0.11       -0.93      2.41 o 
  -9   2   4       23.26       28.62      3.63 o 
  -8   2   4       41.41       39.62      3.14 o 
  -7   2   4       24.81       25.68      2.60 o 
  -6   2   4       86.39       86.15      5.67 o 
  -5   2   4      300.87      331.87      4.14 o 
  -4   2   4      165.87      160.49      5.06 o 
  -3   2   4       84.39       79.24      4.96 o 
  -2   2   4      345.11      411.13      9.16 o 
  -1   2   4     2029.73     2161.26     10.88 o 
   0   2   4      211.11      212.95      2.64 o 
   1   2   4        2.10        2.26      1.33 o 
   2   2   4      413.92      449.39      7.86 o 
   3   2   4      141.56      144.95      3.47 o 
   4   2   4        0.44       -1.72      1.14 o 
   5   2   4        0.12       -0.15      2.11 o 
  -9   3   4       26.24       29.31      3.24 o 
  -8   3   4       81.59       82.24      4.32 o 
  -7   3   4        2.05        2.36      1.96 o 
  -6   3   4       24.01       19.51      1.51 o 
  -5   3   4      227.11      220.27      7.36 o 
  -4   3   4       34.82       36.33      1.61 o 
  -3   3   4      174.12      160.11      2.82 o 
  -2   3   4      263.87      256.67      8.59 o 
  -1   3   4       19.50       16.45      2.01 o 
   0   3   4       51.23       47.82      2.65 o 
   1   3   4      540.58      555.64      8.79 o 
   2   3   4       69.48       66.98      3.71 o 
   3   3   4       43.61       40.49      2.15 o 
   4   3   4       19.79       23.37      3.51 o 
  -8   4   4       13.50       12.86      2.80 o 
  -7   4   4       21.85       32.40      3.76 o 
  -6   4   4       23.31       23.96      1.77 o 
  -5   4   4        9.69       14.87      1.58 o 
  -4   4   4      495.54      454.68     20.03 o 
  -3   4   4        7.00        9.60      1.22 o 
  -2   4   4        1.05        1.42      1.42 o 
  -1   4   4      367.32      360.87      7.07 o 
   0   4   4       14.27       17.04      2.41 o 
   1   4   4       24.11       24.75      1.68 o 
   2   4   4      130.49      123.26      3.38 o 
   3   4   4        0.71       -1.85      1.72 o 
   4   4   4        0.93        0.72      1.62 o 
  -8   5   4       15.07       15.91      3.09 o 
  -7   5   4        0.00        0.77      1.48 o 
  -6   5   4      227.76      215.08      4.25 o 
  -5   5   4      231.44      239.88      4.28 o 
  -4   5   4      162.97      144.36      3.21 o 
  -3   5   4        7.78       12.42      2.26 o 
  -2   5   4      671.46      631.59      9.87 o 
  -1   5   4        1.74        3.14      1.77 o 
   0   5   4       38.57       38.00      3.04 o 
   1   5   4      257.10      263.17      4.88 o 
   2   5   4        2.08        2.09      1.49 o 
   3   5   4        0.79        3.85      1.65 o 
  -7   6   4       63.80       71.42      3.00 o 
  -6   6   4       18.35       25.73      2.30 o 
  -5   6   4       95.85       94.22      4.47 o 
  -4   6   4       14.50       23.17      3.04 o 
  -3   6   4       32.19       31.91      2.85 o 
  -2   6   4       22.43       27.30      2.75 o 
  -1   6   4       22.62       26.95      2.90 o 
   0   6   4       29.76       32.94      3.14 o 
   1   6   4      112.78      115.63      3.57 o 
   2   6   4       15.17       23.76      2.46 o 
  -6   7   4      131.89      159.22      6.04 o 
  -5   7   4       40.75       40.46      3.54 o 
  -4   7   4        1.39        0.00      2.21 o 
  -3   7   4      130.75      123.48      5.35 o 
  -2   7   4      128.47      113.51      5.20 o 
  -1   7   4        0.30        2.50      2.36 o 
   0   7   4       57.10       53.47      4.12 o 
   1 -11   5      132.36      136.00      5.55 o 
   2 -11   5       44.41       44.31      2.67 o 
  -3 -10   5       16.61       24.60      3.44 o 
  -2 -10   5       23.98       33.48      3.04 o 
  -1 -10   5        9.75       11.88      2.55 o 
   0 -10   5      122.60      136.39      5.06 o 
   1 -10   5        0.05        2.85      2.26 o 
   2 -10   5       61.38       67.77      2.81 o 
   3 -10   5       22.08       29.45      2.45 o 
   4 -10   5       10.43       12.87      2.10 o 
  -4  -9   5        3.54        4.27      2.36 o 
  -3  -9   5      173.98      167.82      5.74 o 
  -2  -9   5       57.53       59.60      3.39 o 
  -1  -9   5       15.25       14.97      2.45 o 
   0  -9   5       42.99       39.87      2.95 o 
   1  -9   5       95.31       99.99      2.90 o 
   2  -9   5       25.40       22.78      1.86 o 
   3  -9   5        0.83        2.28      1.52 o 
   4  -9   5      255.27      245.78      7.17 o 
   5  -9   5       19.17       21.36      3.49 o 
  -6  -8   5        6.06        9.38      2.95 o 
  -5  -8   5        8.44        2.26      2.36 o 
  -4  -8   5        5.24        9.48      2.31 o 
  -3  -8   5       92.00       85.28      4.03 o 
  -2  -8   5       46.54       53.71      2.80 o 
  -1  -8   5       94.55       93.53      2.50 o 
   0  -8   5      236.30      250.89      5.65 o 
   1  -8   5        0.11        2.43      1.15 o 
   2  -8   5        6.27        5.65      1.39 o 
   3  -8   5       57.34       61.37      3.54 o 
   4  -8   5        0.29        1.18      1.96 o 
   5  -8   5        4.22        2.06      2.41 o 
  -6  -7   5       76.75       77.82      4.27 o 
  -5  -7   5       88.83       94.37      4.42 o 
  -4  -7   5      181.04      168.75      5.40 o 
  -3  -7   5      959.29      921.02     10.02 o 
  -2  -7   5      178.14      183.92      4.62 o 
  -1  -7   5        0.20       -0.19      0.85 o 
   0  -7   5      313.51      299.96      6.97 o 
   1  -7   5        0.15        1.24      0.85 o 
   2  -7   5       12.05       18.12      2.26 o 
   3  -7   5        2.42        0.34      1.47 o 
   4  -7   5       99.35      101.24      4.47 o 
   5  -7   5       16.20       19.05      3.14 o 
   6  -7   5       61.75       58.13      4.12 o 
  -7  -6   5      156.05      163.89      6.04 o 
  -6  -6   5        4.90        5.84      2.21 o 
  -5  -6   5        7.99        6.53      1.91 o 
  -4  -6   5      529.01      514.41     24.55 o 
  -3  -6   5        4.53        5.50      1.33 o 
  -2  -6   5      256.22      250.54      5.16 o 
  -1  -6   5      560.06      564.17     23.06 o 
   0  -6   5       26.46       23.24      1.27 o 
   1  -6   5        5.27        5.25      1.42 o 
   2  -6   5        8.49        7.81      1.77 o 
   3  -6   5        8.14       12.23      2.11 o 
   4  -6   5        2.41        3.14      1.82 o 
   5  -6   5       13.28       17.18      2.75 o 
   6  -6   5       20.32       31.23      3.88 o 
  -8  -5   5       15.93       24.21      3.58 o 
  -7  -5   5       73.18       71.49      3.98 o 
  -6  -5   5      139.67      146.92      9.77 o 
  -5  -5   5       79.31       75.63      2.35 o 
  -4  -5   5       19.72       23.42      1.87 o 
  -3  -5   5        0.03       -0.79      0.93 o 
  -2  -5   5      284.00      301.52     11.19 o 
  -1  -5   5        0.74        0.62      0.59 o 
   0  -5   5       71.95       70.50      2.45 o 
   1  -5   5       14.87       15.22      1.57 o 
   2  -5   5       36.96       40.55      2.41 o 
   3  -5   5      226.18      220.64      5.50 o 
   4  -5   5       42.19       39.13      2.85 o 
   5  -5   5        1.88        1.37      1.91 o 
   6  -5   5        4.61        6.24      2.65 o 
  -8  -4   5       53.38       53.61      3.63 o 
  -7  -4   5      197.35      200.34      4.06 o 
  -6  -4   5        1.38        1.49      1.06 o 
  -5  -4   5        3.07        1.62      1.33 o 
  -4  -4   5      318.07      306.76      5.65 o 
  -3  -4   5        0.02        1.52      0.98 o 
  -2  -4   5        4.74        5.26      1.06 o 
  -1  -4   5       60.05       57.43      1.50 o 
   0  -4   5       43.26       45.71      1.96 o 
   1  -4   5      393.82      411.00      6.14 o 
   2  -4   5      967.81      944.29     10.16 o 
   3  -4   5        2.54        4.76      1.62 o 
   4  -4   5        1.93       -0.15      1.47 o 
   5  -4   5       98.73       98.69      4.52 o 
   6  -4   5      157.91      166.64      5.99 o 
  -8  -3   5      149.92      139.74      3.56 o 
  -7  -3   5       31.50       28.26      1.70 o 
  -6  -3   5       36.30       32.90      2.97 o 
  -5  -3   5      265.57      237.88      5.30 o 
  -4  -3   5        0.04       -0.49      0.88 o 
  -3  -3   5      208.00      254.08      4.86 o 
  -2  -3   5      657.66      679.19     15.54 o 
  -1  -3   5      232.77      270.49     21.97 o 
   0  -3   5      181.55      192.41      3.78 o 
   1  -3   5     1939.39     1977.99     13.40 o 
   2  -3   5      518.08      533.84      7.66 o 
   3  -3   5      193.08      179.65      4.96 o 
   4  -3   5      234.79      236.11      6.19 o 
   5  -3   5        1.24       -0.39      1.91 o 
   6  -3   5      126.00      128.54      5.45 o 
  -9  -2   5        4.68        8.64      2.65 o 
  -8  -2   5      161.37      154.51      5.40 o 
  -7  -2   5       15.84       18.53      1.59 o 
  -6  -2   5      169.48      178.81      4.47 o 
  -5  -2   5       84.76       85.38      3.34 o 
  -4  -2   5       93.61       97.21      3.19 o 
  -3  -2   5       19.37       22.49      1.67 o 
  -2  -2   5      341.32      366.90      3.22 o 
  -1  -2   5       50.05       43.90      2.92 o 
   0  -2   5      276.05      309.60     14.02 o 
   1  -2   5      139.73      162.76      4.03 o 
   2  -2   5      314.14      299.69      5.89 o 
   3  -2   5       19.28       18.31      2.06 o 
   4  -2   5      225.06      208.96      5.84 o 
   5  -2   5      145.62      132.56      5.16 o 
   6  -2   5       21.07       20.47      3.19 o 
  -9  -1   5       57.73       65.79      4.22 o 
  -8  -1   5      127.14      146.07      5.35 o 
  -7  -1   5      144.78      143.47      3.16 o 
  -6  -1   5      988.52      985.88     11.49 o 
  -5  -1   5       40.02       43.35      2.45 o 
  -4  -1   5      230.43      232.89      2.56 o 
  -3  -1   5       28.05       22.96      3.07 o 
  -2  -1   5      137.26      143.92      8.44 o 
  -1  -1   5      113.63      118.21      2.72 o 
   0  -1   5      310.85      328.90      8.71 o 
   1  -1   5      382.67      362.49      6.09 o 
   2  -1   5       60.05       69.03      3.09 o 
   3  -1   5        2.90        3.14      1.47 o 
   4  -1   5      306.70      286.78      6.97 o 
   5  -1   5      153.49      127.16      5.20 o 
   6  -1   5       23.95       27.45      3.78 o 
  -9   0   5       12.40       15.37      3.19 o 
  -8   0   5        3.25        7.17      2.16 o 
  -7   0   5        9.06        9.23      2.06 o 
  -6   0   5        5.42        5.16      1.57 o 
  -5   0   5        8.10       15.96      1.72 o 
  -4   0   5       70.34       67.11      1.71 o 
  -3   0   5       26.24       32.27      3.07 o 
  -2   0   5     1042.19     1139.42     60.37 o 
  -1   0   5      234.79      234.05      3.03 o 
   0   0   5      169.25      196.04      2.86 o 
   1   0   5       85.64       89.08      2.16 o 
   2   0   5      104.15       99.08      3.78 o 
   3   0   5      241.01      241.02      6.19 o 
   4   0   5      153.57      155.49      5.50 o 
   5   0   5      140.52      146.51      5.74 o 
  -9   1   5      127.44      137.82      5.74 o 
  -8   1   5       20.20       23.52      2.75 o 
  -7   1   5       30.93       30.44      2.65 o 
  -6   1   5      913.38      877.42     11.15 o 
  -5   1   5       13.19       13.45      1.24 o 
  -4   1   5       89.71       82.26      4.57 o 
  -3   1   5      648.73      684.65     34.39 o 
  -2   1   5      118.95      119.36      3.56 o 
  -1   1   5      179.11      188.35      5.43 o 
   0   1   5      536.12      533.61     14.16 o 
   1   1   5      291.16      285.06      6.09 o 
   2   1   5        6.55        6.63      1.82 o 
   3   1   5      126.40      118.23      4.66 o 
   4   1   5       39.09       36.58      3.09 o 
   5   1   5        4.29        0.93      2.45 o 
  -9   2   5       19.36       27.05      3.24 o 
  -8   2   5       42.58       46.64      3.44 o 
  -7   2   5      215.41      219.27      6.19 o 
  -6   2   5      616.58      554.46      9.03 o 
  -5   2   5        0.03       -0.89      0.82 o 
  -4   2   5      147.84      140.21      5.08 o 
  -3   2   5       73.50       80.86      2.31 o 
  -2   2   5      530.80      550.03      5.03 o 
  -1   2   5        7.06        5.21      0.90 o 
   0   2   5        0.46        2.21      1.33 o 
   1   2   5        0.99        4.32      1.57 o 
   2   2   5      100.28       97.07      4.22 o 
   3   2   5        8.80        6.19      2.36 o 
   4   2   5       10.62       14.78      3.24 o 
  -9   3   5        8.59       10.26      3.04 o 
  -8   3   5       44.09       46.10      3.54 o 
  -7   3   5       82.98       77.97      4.08 o 
  -6   3   5       60.23       46.23      2.05 o 
  -5   3   5       46.95       45.29      1.92 o 
  -4   3   5        2.53        2.56      0.96 o 
  -3   3   5      427.69      419.02      6.95 o 
  -2   3   5        9.22       11.49      2.01 o 
  -1   3   5       65.16       69.23      3.29 o 
   0   3   5      231.82      204.93      5.60 o 
   1   3   5      417.97      414.87      8.30 o 
   2   3   5      142.57      141.30      5.35 o 
   3   3   5        6.56        7.27      2.60 o 
   4   3   5       30.66       31.86      3.39 o 
  -8   4   5       79.37       80.86      4.57 o 
  -7   4   5       86.48       77.33      4.17 o 
  -6   4   5       47.25       47.56      2.26 o 
  -5   4   5      218.55      207.94      3.92 o 
  -4   4   5      192.37      191.28      5.06 o 
  -3   4   5       57.44       51.31      3.04 o 
  -2   4   5        0.93        2.99      1.82 o 
  -1   4   5      819.73      792.98     11.24 o 
   0   4   5       10.58       16.05      2.65 o 
   1   4   5      416.80      386.01      8.59 o 
   2   4   5        0.67        4.22      2.11 o 
   3   4   5        0.27        0.69      2.36 o 
  -7   5   5       13.65       17.69      2.87 o 
  -6   5   5       62.90       73.09      4.22 o 
  -5   5   5       29.88       25.72      1.89 o 
  -4   5   5      122.92      111.75      4.62 o 
  -3   5   5       41.76       41.34      3.09 o 
  -2   5   5       15.07       15.17      2.70 o 
  -1   5   5       68.36       66.09      3.83 o 
   0   5   5        9.39       13.89      2.70 o 
   1   5   5        2.39       -0.25      2.21 o 
   2   5   5       19.34       17.82      3.19 o 
  -6   6   5       96.28      115.08      5.11 o 
  -5   6   5      142.29      129.13      5.25 o 
  -4   6   5       10.46       17.82      2.99 o 
  -3   6   5        0.01        0.05      2.01 o 
  -2   6   5       23.27       25.92      3.58 o 
  -1   6   5      184.30      188.39      6.53 o 
   0   6   5        3.58        3.88      2.80 o 
  -4   7   5        5.97        5.99      2.65 o 
  -3   7   5       71.47       77.62      4.66 o 
  -1 -11   6       48.23       61.03      3.78 o 
  -3 -10   6       51.81       58.33      3.93 o 
  -2 -10   6        0.52       -0.20      2.16 o 
   0 -10   6       87.67      100.40      4.42 o 
   1 -10   6       20.61       24.65      1.98 o 
   2 -10   6       82.72       86.29      3.36 o 
   3 -10   6       28.03       27.45      3.14 o 
  -5  -9   6        2.86        1.33      2.55 o 
  -4  -9   6      117.93      120.93      5.20 o 
  -3  -9   6        0.07       -0.34      1.87 o 
  -1  -9   6        0.17        3.34      1.72 o 
   1  -9   6       11.22       15.59      2.99 o 
   2  -9   6        0.02        1.08      1.91 o 
   3  -9   6       18.07       25.33      2.80 o 
   4  -9   6       44.52       42.42      3.73 o 
  -6  -8   6       16.68       25.92      3.14 o 
  -5  -8   6      183.72      176.26      6.19 o 
  -4  -8   6       52.19       47.18      3.34 o 
  -3  -8   6        2.73        7.02      1.77 o 
  -2  -8   6      460.31      461.71      7.90 o 
  -1  -8   6       14.46       18.41      2.36 o 
   0  -8   6       94.80       98.46      2.59 o 
   1  -8   6       15.53       18.26      2.11 o 
   2  -8   6       81.13       87.64      3.93 o 
   3  -8   6        0.89       -0.15      1.77 o 
   4  -8   6       75.42       76.69      4.27 o 
   5  -8   6       47.93       50.77      3.88 o 
  -6  -7   6      131.59      132.07      5.45 o 
  -5  -7   6       27.37       24.89      2.70 o 
  -4  -7   6       58.61       60.00      3.04 o 
  -3  -7   6       32.97       31.18      2.41 o 
  -2  -7   6       99.28      102.71      3.78 o 
  -1  -7   6       92.79      105.02      3.83 o 
   0  -7   6       29.21       28.23      2.06 o 
   1  -7   6      229.60      242.25      5.50 o 
   2  -7   6       35.11       31.47      2.55 o 
   3  -7   6       33.67       34.66      2.85 o 
   4  -7   6       46.48       48.66      3.39 o 
   5  -7   6       12.53       12.52      2.95 o 
  -7  -6   6       13.58       27.05      3.44 o 
  -6  -6   6        9.78       14.69      2.75 o 
  -5  -6   6        0.06        0.01      1.05 o 
  -4  -6   6      589.01      561.97      8.44 o 
  -3  -6   6        0.98        2.55      1.33 o 
  -2  -6   6      580.93      587.65      8.35 o 
  -1  -6   6       37.57       41.19      1.77 o 
   0  -6   6      228.43      210.92      4.57 o 
   1  -6   6       68.75       68.74      2.99 o 
   2  -6   6       89.46       96.33      3.73 o 
   3  -6   6       78.41       69.47      3.49 o 
   4  -6   6      162.35      160.35      5.50 o 
   5  -6   6       61.96       62.35      4.03 o 
   6  -6   6       19.38       23.71      3.78 o 
  -8  -5   6       29.96       33.83      3.14 o 
  -7  -5   6       39.69       51.36      2.41 o 
  -6  -5   6      219.50      201.42      6.82 o 
  -5  -5   6       40.38       36.43      2.41 o 
  -4  -5   6       26.05       23.22      2.01 o 
  -3  -5   6      340.58      348.25      6.33 o 
  -2  -5   6       21.90       22.98      1.96 o 
  -1  -5   6      113.81      122.81      2.68 o 
   0  -5   6       70.74       71.19      2.70 o 
   1  -5   6        0.28        1.18      1.23 o 
   2  -5   6      712.68      737.69      9.72 o 
   3  -5   6       65.00       62.45      3.39 o 
   4  -5   6       13.42       14.04      2.80 o 
   5  -5   6        0.54        3.14      2.36 o 
   6  -5   6        6.70       11.39      3.09 o 
  -8  -4   6      144.46      140.84      3.73 o 
  -7  -4   6        0.18        0.35      1.14 o 
  -6  -4   6       43.84       42.81      2.80 o 
  -5  -4   6        0.21        0.39      1.23 o 
  -4  -4   6      123.28      120.88      3.88 o 
  -3  -4   6      202.43      215.05      4.91 o 
  -2  -4   6       50.21       66.40      2.58 o 
  -1  -4   6       27.08       30.23      4.49 o 
   0  -4   6        0.12       -0.05      0.98 o 
   1  -4   6      351.90      353.55      6.19 o 
   2  -4   6        3.54        4.66      1.72 o 
   3  -4   6       25.16       27.40      2.60 o 
   4  -4   6      181.06      163.25      5.50 o 
   5  -4   6      105.87       97.46      4.71 o 
   6  -4   6        0.29        0.69      2.26 o 
  -8  -3   6        0.12        1.47      1.39 o 
  -7  -3   6       13.93       17.72      1.66 o 
  -6  -3   6       95.87       93.58      3.88 o 
  -5  -3   6        5.96        9.48      1.67 o 
  -4  -3   6      177.99      181.17      4.62 o 
  -3  -3   6       32.16       37.17      2.21 o 
  -2  -3   6        0.96        1.58      0.64 o 
  -1  -3   6      241.18      254.41     11.44 o 
   0  -3   6      345.84      343.43     13.11 o 
   1  -3   6       81.88       88.08      3.29 o 
   2  -3   6       95.67       89.70      3.68 o 
   3  -3   6      176.98      173.07      5.25 o 
   4  -3   6       44.87       42.13      3.14 o 
   5  -3   6       99.18       91.81      4.66 o 
  -9  -2   6        0.10        1.91      2.45 o 
  -8  -2   6       80.75       79.15      4.12 o 
  -7  -2   6      372.89      357.81      8.30 o 
  -6  -2   6      156.28      144.40      4.76 o 
  -5  -2   6      161.12      151.76      4.52 o 
  -4  -2   6        2.99        3.09      1.23 o 
  -3  -2   6      104.37       93.07      3.46 o 
  -2  -2   6      172.80      165.83     12.40 o 
  -1  -2   6      141.54      138.85      2.49 o 
   0  -2   6       84.44       81.51      2.08 o 
   1  -2   6      242.83      241.56      5.35 o 
   2  -2   6      398.63      386.64      7.27 o 
   3  -2   6        1.01        0.64      1.52 o 
   4  -2   6      197.86      187.65      5.99 o 
   5  -2   6        6.13       14.09      2.75 o 
  -9  -1   6        9.08       14.34      3.04 o 
  -8  -1   6       59.68       56.46      3.54 o 
  -7  -1   6      189.69      195.85      5.84 o 
  -6  -1   6      202.49      195.41      5.45 o 
  -5  -1   6      171.55      162.95      4.71 o 
  -4  -1   6        0.18        0.05      1.13 o 
  -3  -1   6       10.29       14.38      1.04 o 
  -2  -1   6      134.50      151.84      9.77 o 
  -1  -1   6       76.48       78.12      1.98 o 
   0  -1   6      184.41      181.68      4.54 o 
   1  -1   6        1.57        0.26      0.75 o 
   2  -1   6       72.28       70.75      3.54 o 
   3  -1   6      216.39      210.97      6.04 o 
   4  -1   6        1.75        1.72      2.01 o 
   5  -1   6       91.58       88.33      4.86 o 
  -9   0   6        0.45       -0.54      2.21 o 
  -8   0   6       64.84       64.47      3.83 o 
  -7   0   6       17.89       20.28      2.70 o 
  -6   0   6       28.86       23.08      2.31 o 
  -5   0   6      198.36      188.39      5.06 o 
  -4   0   6      172.51      187.44      6.31 o 
  -3   0   6      670.86      709.60     32.92 o 
  -2   0   6      104.64       93.37      2.17 o 
  -1   0   6      588.32      582.11     25.68 o 
   0   0   6      212.04      223.33      3.37 o 
   1   0   6       90.46       89.75      2.31 o 
   2   0   6      273.31      265.23      6.53 o 
   3   0   6        3.15        3.29      2.01 o 
   4   0   6       48.12       46.69      3.63 o 
  -9   1   6       16.01       31.52      4.03 o 
  -8   1   6       29.04       27.45      2.85 o 
  -7   1   6        0.13        0.69      1.62 o 
  -6   1   6       31.26       34.07      2.65 o 
  -5   1   6        2.00        3.34      1.42 o 
  -4   1   6      522.63      514.00      5.18 o 
  -3   1   6      128.41      133.58      6.92 o 
  -2   1   6        8.17       10.04      1.19 o 
  -1   1   6      812.63      851.15     16.94 o 
   0   1   6        3.30        6.78      1.77 o 
   1   1   6        3.64        2.36      1.77 o 
   2   1   6       27.61       30.15      2.85 o 
   3   1   6       19.26       21.65      2.55 o 
   4   1   6        3.90        6.68      2.65 o 
  -9   2   6       89.32       94.51      5.06 o 
  -8   2   6       44.36       39.28      3.34 o 
  -7   2   6       10.19        8.79      2.36 o 
  -6   2   6      181.36      170.47      5.25 o 
  -5   2   6      103.06      112.93      2.77 o 
  -4   2   6       16.93       18.13      1.42 o 
  -3   2   6      155.86      161.63      5.06 o 
  -2   2   6      220.02      209.50      3.40 o 
  -1   2   6      107.49       98.98      3.88 o 
   0   2   6       68.25       66.33      3.44 o 
   1   2   6       60.73       61.57      3.54 o 
   2   2   6       25.15       24.16      2.70 o 
   3   2   6       67.39       67.07      4.22 o 
  -8   3   6       92.02      104.19      5.01 o 
  -7   3   6       46.63       51.65      3.54 o 
  -6   3   6       94.94       82.34      3.93 o 
  -5   3   6       31.66       27.41      2.36 o 
  -4   3   6      580.87      552.77     16.23 o 
  -3   3   6        1.30        4.76      1.62 o 
  -2   3   6        0.40        1.33      1.47 o 
  -1   3   6      153.76      148.13      5.06 o 
   0   3   6        5.15       10.21      2.41 o 
   1   3   6       21.23       26.66      3.29 o 
   2   3   6       93.77      100.26      4.91 o 
  -8   4   6       12.18       21.70      3.54 o 
  -7   4   6        3.76       -0.20      2.21 o 
  -6   4   6       96.82      104.26      3.14 o 
  -5   4   6        6.92       16.89      1.86 o 
  -4   4   6        6.74        7.27      2.11 o 
  -3   4   6       41.95       40.95      2.99 o 
  -2   4   6      152.50      144.15      5.25 o 
  -1   4   6        0.84        1.87      1.91 o 
   0   4   6        8.79       11.93      2.60 o 
   1   4   6       19.98       20.23      3.29 o 
  -7   5   6       54.92       57.00      4.03 o 
  -6   5   6       34.20       36.33      3.24 o 
  -5   5   6       58.85       70.41      4.03 o 
  -4   5   6       67.83       63.34      3.83 o 
  -3   5   6       56.90       55.38      3.68 o 
  -2   5   6       14.34       25.33      3.34 o 
  -1   5   6       31.72       31.47      4.03 o 
   0   5   6       80.02       87.00      4.96 o 
  -5   6   6        1.31        2.26      2.45 o 
  -4   6   6        0.02        0.20      2.36 o 
  -3   6   6        2.80        4.37      2.26 o 
  -3 -10   7       31.47       30.54      3.29 o 
  -1 -10   7       54.45       63.14      3.73 o 
   0 -10   7       10.68       10.11      2.50 o 
   2 -10   7        0.13        9.67      2.41 o 
   3 -10   7       15.82       24.40      3.54 o 
  -5  -9   7       51.21       51.06      3.83 o 
  -4  -9   7       24.62       26.95      2.95 o 
  -2  -9   7        4.43        7.76      2.06 o 
  -1  -9   7       95.58       96.53      4.27 o 
   1  -9   7       85.96       81.89      3.88 o 
   2  -9   7       14.62       19.05      2.85 o 
   3  -9   7       21.81       30.64      3.73 o 
   4  -9   7        0.09        0.59      2.55 o 
  -6  -8   7       57.01       57.94      4.03 o 
  -5  -8   7       95.54      105.31      4.91 o 
  -4  -8   7       22.71       23.81      2.45 o 
  -3  -8   7      300.08      296.16      6.78 o 
  -2  -8   7       96.46      101.78      4.17 o 
  -1  -8   7       13.34       17.68      2.50 o 
   1  -8   7        6.41        5.01      1.96 o 
   2  -8   7       93.61       97.85      4.27 o 
   3  -8   7       40.11       40.01      3.24 o 
   4  -8   7       96.90       94.22      4.86 o 
  -6  -7   7        4.23        7.81      2.50 o 
  -5  -7   7       52.32       51.16      3.04 o 
  -4  -7   7      115.75      124.41      4.42 o 
  -3  -7   7        3.53        5.45      1.57 o 
  -2  -7   7        1.53        2.36      1.62 o 
  -1  -7   7      421.89      388.80      7.56 o 
   0  -7   7       27.37       23.27      2.06 o 
   1  -7   7      148.61      151.66      4.66 o 
   2  -7   7        9.23       13.94      2.45 o 
   3  -7   7       34.00       36.14      3.14 o 
   4  -7   7        3.92        4.37      2.41 o 
   5  -7   7       62.89       69.57      4.57 o 
  -7  -6   7        5.60        5.45      1.66 o 
  -6  -6   7        3.49        5.73      1.87 o 
  -5  -6   7       30.57       26.46      2.31 o 
  -4  -6   7       32.06       31.96      2.41 o 
  -3  -6   7       24.40       24.75      2.16 o 
  -2  -6   7       17.12       18.17      2.06 o 
  -1  -6   7        8.89        9.77      1.87 o 
   0  -6   7        9.30       15.96      1.96 o 
   1  -6   7        0.59        0.93      1.47 o 
   2  -6   7      452.71      453.91      8.30 o 
   3  -6   7      327.60      352.13      7.86 o 
   4  -6   7       49.96       50.03      3.68 o 
   5  -6   7       17.93       24.99      3.68 o 
  -8  -5   7       57.27       52.78      2.60 o 
  -7  -5   7       75.06       71.21      2.78 o 
  -6  -5   7        9.81        8.94      2.11 o 
  -5  -5   7        0.08       -0.93      1.37 o 
  -4  -5   7       73.35       66.67      3.19 o 
  -3  -5   7        0.02       -0.29      1.13 o 
  -2  -5   7       10.30        9.52      1.72 o 
  -1  -5   7      321.56      324.92     20.30 o 
   0  -5   7        5.56        7.10      1.20 o 
   1  -5   7       10.11        9.97      2.01 o 
   2  -5   7     1070.71     1048.72     12.37 o 
   3  -5   7       67.38       60.44      3.63 o 
   4  -5   7        3.16        5.25      2.26 o 
   5  -5   7      121.61      112.97      5.40 o 
  -8  -4   7       19.27       21.00      1.98 o 
  -7  -4   7       40.60       36.12      3.24 o 
  -6  -4   7       15.36       17.18      2.45 o 
  -5  -4   7      161.75      140.71      4.62 o 
  -4  -4   7       20.02       20.52      2.01 o 
  -3  -4   7      243.35      223.20      5.35 o 
  -2  -4   7      192.27      192.36      4.96 o 
  -1  -4   7      183.21      187.89      3.13 o 
   0  -4   7      680.96      662.77     18.66 o 
   1  -4   7       88.94       91.81      3.63 o 
   2  -4   7      272.97      264.14      6.33 o 
   3  -4   7        1.73        3.73      1.91 o 
   4  -4   7       21.31       23.67      3.19 o 
   5  -4   7        1.80       -2.60      2.31 o 
  -8  -3   7       63.34       63.09      2.80 o 
  -7  -3   7       13.88       10.75      2.21 o 
  -6  -3   7      173.58      164.92      5.20 o 
  -5  -3   7      312.25      288.55      6.48 o 
  -4  -3   7       39.19       34.27      2.31 o 
  -3  -3   7       34.15       34.71      2.31 o 
  -2  -3   7       25.37       22.19      1.24 o 
  -1  -3   7      199.57      187.95      3.14 o 
   0  -3   7       99.50       95.09      3.02 o 
   1  -3   7        2.63        0.79      1.37 o 
   2  -3   7      288.41      269.35      6.43 o 
   3  -3   7       21.13       19.25      2.41 o 
   4  -3   7        3.66        0.69      2.11 o 
   5  -3   7       34.25       33.78      3.49 o 
  -9  -2   7       26.42       34.22      3.34 o 
  -8  -2   7        4.50        5.94      2.41 o 
  -7  -2   7       29.88       34.52      2.90 o 
  -6  -2   7      312.85      301.85      6.97 o 
  -5  -2   7      227.86      222.26      5.70 o 
  -4  -2   7      106.44      105.71      3.78 o 
  -3  -2   7       19.20       19.98      1.87 o 
  -2  -2   7      253.71      263.77     14.93 o 
  -1  -2   7       71.21       76.35      4.84 o 
   0  -2   7      383.13      394.10     10.29 o 
   1  -2   7       76.55       72.24      2.30 o 
   2  -2   7       35.65       40.36      2.90 o 
   3  -2   7        2.78        1.37      1.91 o 
   4  -2   7      113.33      101.14      4.96 o 
  -9  -1   7        5.86        5.55      2.60 o 
  -8  -1   7       24.42       24.94      2.80 o 
  -7  -1   7       77.85       76.15      3.93 o 
  -6  -1   7      193.18      178.18      5.45 o 
  -5  -1   7      555.93      542.53      8.84 o 
  -4  -1   7      455.98      438.93      7.56 o 
  -3  -1   7       17.76       17.04      1.23 o 
  -2  -1   7      824.11      771.52     54.20 o 
  -1  -1   7       67.85       65.66      2.03 o 
   0  -1   7       30.28       26.84      1.52 o 
   1  -1   7        0.06        1.32      0.96 o 
   2  -1   7      131.50      120.58      4.71 o 
   3  -1   7       60.74       57.35      3.73 o 
   4  -1   7       71.96       75.07      4.52 o 
  -9   0   7       67.25       75.81      4.66 o 
  -8   0   7       11.09       11.10      2.60 o 
  -7   0   7      129.44      123.97      4.91 o 
  -6   0   7      556.08      527.55      9.23 o 
  -5   0   7      796.71      799.51     10.75 o 
  -4   0   7        3.38        2.95      1.52 o 
  -3   0   7       87.32       82.95      2.28 o 
  -2   0   7        0.31       -0.10      0.76 o 
  -1   0   7        0.04        1.37      0.82 o 
   0   0   7       41.33       40.51      2.80 o 
   1   0   7        1.88        2.45      1.72 o 
   2   0   7        1.20        1.47      1.87 o 
   3   0   7       40.65       41.63      3.39 o 
  -8   1   7       42.55       43.01      3.39 o 
  -7   1   7       26.75       24.16      2.70 o 
  -6   1   7       71.03       59.65      3.39 o 
  -5   1   7        1.64        0.39      1.42 o 
  -4   1   7      514.00      530.57     15.20 o 
  -3   1   7        9.13       13.58      1.46 o 
  -2   1   7      192.67      195.75      3.48 o 
  -1   1   7        1.88       -0.25      1.47 o 
   0   1   7      129.57      127.85      4.71 o 
   1   1   7        4.47        6.43      2.26 o 
   2   1   7      290.10      286.48      7.76 o 
   3   1   7        2.46        5.11      2.90 o 
  -8   2   7        5.54        5.55      2.70 o 
  -7   2   7        9.51       17.18      2.80 o 
  -6   2   7       92.59       97.12      4.27 o 
  -5   2   7      162.29      147.19      4.81 o 
  -4   2   7       15.92       19.28      1.59 o 
  -3   2   7      506.67      484.05     17.80 o 
  -2   2   7        8.57       10.31      2.16 o 
  -1   2   7        8.46        8.59      2.21 o 
   0   2   7      293.18      291.05      7.32 o 
   1   2   7        5.12        6.87      2.36 o 
   2   2   7      179.84      178.08      6.43 o 
  -7   3   7        0.38       -1.13      2.11 o 
  -6   3   7       10.23        8.49      2.26 o 
  -5   3   7       37.22       44.33      3.49 o 
  -4   3   7       67.68       70.70      3.63 o 
  -3   3   7       43.31       46.99      3.29 o 
  -2   3   7       10.56       13.21      2.65 o 
  -1   3   7      145.32      141.40      5.35 o 
   0   3   7       99.00      104.33      4.86 o 
   1   3   7       25.85       27.74      3.24 o 
  -7   4   7       15.78       23.91      3.49 o 
  -6   4   7      151.30      158.49      5.55 o 
  -5   4   7        9.00        7.07      2.41 o 
  -4   4   7       63.16       55.48      3.58 o 
  -3   4   7       35.70       35.74      3.19 o 
  -2   4   7       11.33       14.97      2.90 o 
  -1   4   7       53.51       63.19      4.12 o 
   0   4   7       35.14       41.34      3.63 o 
  -5   5   7        2.82       12.08      2.85 o 
  -4   5   7        0.27        0.15      2.21 o 
  -3   5   7        0.56        0.98      2.31 o 
  -2 -10   8       29.77       34.27      3.04 o 
  -1 -10   8       15.72       24.84      2.80 o 
   0 -10   8       21.83       28.67      3.09 o 
   2 -10   8        0.14        5.30      2.60 o 
  -3  -9   8       83.25       89.21      4.27 o 
  -2  -9   8       38.02       42.96      3.24 o 
  -1  -9   8        0.49        0.25      1.77 o 
   0  -9   8        8.73       10.90      2.45 o 
   2  -9   8      103.93      117.49      4.91 o 
   3  -9   8        3.21        5.01      2.60 o 
  -5  -8   8        5.21       11.00      2.31 o 
  -4  -8   8       11.65       16.35      2.41 o 
  -3  -8   8      237.76      242.15      6.48 o 
  -2  -8   8        3.04        3.78      1.82 o 
  -1  -8   8       47.47       50.47      3.34 o 
   0  -8   8      331.02      297.58      7.36 o 
   1  -8   8        0.71       -0.59      1.82 o 
   2  -8   8      179.62      185.39      5.94 o 
   3  -8   8      128.72      139.83      5.70 o 
  -6  -7   8        0.24       -0.15      1.87 o 
  -5  -7   8       46.81       51.95      3.24 o 
  -4  -7   8       78.82       77.97      3.73 o 
  -3  -7   8       96.86       98.59      4.17 o 
  -2  -7   8      119.36      109.59      4.47 o 
  -1  -7   8       48.85       44.04      3.04 o 
   0  -7   8       36.88       32.55      2.70 o 
   1  -7   8        1.03        0.10      1.77 o 
   2  -7   8       59.75       65.10      3.83 o 
   3  -7   8        2.32        1.33      2.36 o 
   4  -7   8        3.46        2.01      2.75 o 
  -7  -6   8       61.29       56.22      2.66 o 
  -6  -6   8       52.92       49.44      3.34 o 
  -5  -6   8       59.16       55.97      3.34 o 
  -4  -6   8       40.44       36.53      2.75 o 
  -3  -6   8      135.14      140.17      4.76 o 
  -2  -6   8      178.39      166.05      5.16 o 
  -1  -6   8       43.47       41.83      2.85 o 
   0  -6   8       92.69       91.79      5.65 o 
   1  -6   8        0.05       -0.88      1.52 o 
   2  -6   8       50.60       59.06      3.68 o 
   3  -6   8       15.50       23.81      3.29 o 
   4  -6   8       69.20       74.68      4.47 o 
  -7  -5   8        0.05       -2.60      1.87 o 
  -6  -5   8        6.99        5.25      1.96 o 
  -5  -5   8       11.45       12.91      2.26 o 
  -4  -5   8      109.99      105.41      4.17 o 
  -3  -5   8      216.81      201.84      5.55 o 
  -2  -5   8       18.21       18.90      2.45 o 
  -1  -5   8      126.32      127.21      4.47 o 
   0  -5   8       18.17       19.51      1.64 o 
   1  -5   8      174.12      177.44      5.20 o 
   2  -5   8       44.56       43.94      3.14 o 
   3  -5   8        0.91       -2.95      1.96 o 
   4  -5   8       25.94       27.20      3.09 o 
  -8  -4   8        2.47        7.32      1.71 o 
  -7  -4   8       90.23       85.23      4.37 o 
  -6  -4   8       45.71       41.00      3.04 o 
  -5  -4   8       65.94       56.81      3.24 o 
  -4  -4   8      138.40      128.88      4.52 o 
  -3  -4   8       37.99       38.98      2.60 o 
  -2  -4   8        2.76        5.20      1.67 o 
  -1  -4   8      154.91      159.77     10.78 o 
   0  -4   8      194.61      184.86      4.98 o 
   1  -4   8        2.46        2.73      1.09 o 
   2  -4   8        0.57        0.49      1.67 o 
   3  -4   8       81.70       83.12      4.27 o 
   4  -4   8       37.13       34.66      3.39 o 
  -8  -3   8       12.41       10.02      2.70 o 
  -7  -3   8        6.35        5.70      2.16 o 
  -6  -3   8      210.38      192.22      5.89 o 
  -5  -3   8       38.80       39.33      2.80 o 
  -4  -3   8       16.67       19.44      2.45 o 
  -3  -3   8       75.65       75.81      3.44 o 
  -2  -3   8      151.71      152.15      4.62 o 
  -1  -3   8       79.93       78.23      2.34 o 
   0  -3   8       33.19       32.63      2.26 o 
   1  -3   8      176.95      177.23      3.71 o 
   2  -3   8       20.29       23.47      3.04 o 
   3  -3   8       91.69       78.95      4.27 o 
   4  -3   8       11.05       11.00      3.14 o 
  -8  -2   8        6.65        8.30      2.55 o 
  -7  -2   8       73.76       74.04      4.08 o 
  -6  -2   8        3.01        2.21      1.87 o 
  -5  -2   8       36.47       40.95      2.90 o 
  -4  -2   8       11.20        9.38      1.91 o 
  -3  -2   8      650.78      594.08      9.03 o 
  -2  -2   8       17.11       18.54      1.37 o 
  -1  -2   8       57.09       58.64      2.87 o 
   0  -2   8      399.77      393.49      7.14 o 
   1  -2   8        6.96       10.08      1.43 o 
   2  -2   8        2.06        3.58      2.06 o 
   3  -2   8       29.70       35.15      3.34 o 
  -8  -1   8       90.91       96.53      4.81 o 
  -7  -1   8       32.00       30.15      2.90 o 
  -6  -1   8       92.74       90.19      4.32 o 
  -5  -1   8      263.35      261.00      6.58 o 
  -4  -1   8       36.21       35.89      2.55 o 
  -3  -1   8      230.09      247.21      5.84 o 
  -2  -1   8        1.54        3.63      1.06 o 
  -1  -1   8       83.77       82.32     10.07 o 
   0  -1   8       91.02       93.96      7.61 o 
   1  -1   8        2.82        5.11      1.91 o 
   2  -1   8       18.41       23.62      3.29 o 
   3  -1   8       92.15       92.30      5.01 o 
  -8   0   8       47.80       61.32      4.03 o 
  -7   0   8      102.41      106.39      4.76 o 
  -6   0   8      240.48      238.42      6.58 o 
  -5   0   8       32.12       29.61      2.80 o 
  -4   0   8      155.11      154.66      4.96 o 
  -3   0   8      234.00      234.83      5.06 o 
  -2   0   8        0.26       -0.05      0.94 o 
  -1   0   8      154.23      155.84      5.01 o 
   0   0   8        1.00       -0.54      1.67 o 
   1   0   8        0.05       -2.70      1.87 o 
   2   0   8       14.17       23.22      3.49 o 
  -8   1   8       23.96       26.66      3.04 o 
  -7   1   8       12.64       14.04      2.80 o 
  -6   1   8       55.51       51.90      3.39 o 
  -5   1   8       56.79       51.26      3.24 o 
  -4   1   8        4.79        6.58      1.87 o 
  -3   1   8      126.72      129.41      6.24 o 
  -2   1   8        0.92        0.25      1.67 o 
  -1   1   8        8.83       12.47      2.45 o 
   0   1   8       31.62       35.06      3.14 o 
   1   1   8        0.23       -1.18      1.91 o 
  -7   2   8       36.67       44.68      3.44 o 
  -6   2   8       48.60       47.62      3.29 o 
  -5   2   8       59.91       56.85      3.34 o 
  -4   2   8       59.72       65.40      3.58 o 
  -3   2   8       23.72       25.43      2.70 o 
  -2   2   8        0.57        0.20      1.67 o 
  -1   2   8        4.16        5.25      2.21 o 
   0   2   8        2.47       -0.54      2.11 o 
  -6   3   8        7.29       14.09      2.60 o 
  -4   3   8       17.08       15.07      2.80 o 
  -3   3   8       22.85       30.54      3.68 o 
  -2   3   8      169.65      180.38      6.33 o 
  -1   3   8       21.16       26.86      3.19 o 
  -4   4   8        1.94        4.08      2.60 o 
  -2 -10   9       20.54       20.96      3.24 o 
  -1 -10   9       15.86       27.79      3.78 o 
   0 -10   9       17.23       27.74      3.73 o 
  -4  -9   9       41.46       40.65      3.39 o 
  -3  -9   9       57.20       65.64      3.93 o 
  -2  -9   9       22.26       26.51      2.99 o 
  -1  -9   9       36.65       37.12      3.24 o 
   0  -9   9       75.38       84.40      4.62 o 
  -5  -8   9       13.08       16.69      2.70 o 
  -4  -8   9        6.58        7.61      2.21 o 
  -3  -8   9        4.02        8.44      2.36 o 
  -2  -8   9        0.21        1.37      1.87 o 
  -1  -8   9       85.81       92.25      4.47 o 
   0  -8   9        4.82        5.99      2.11 o 
   2  -8   9       10.50        5.84      2.65 o 
  -6  -7   9       47.66       47.13      3.49 o 
  -5  -7   9       23.51       24.99      2.75 o 
  -4  -7   9       12.60       13.26      2.50 o 
  -3  -7   9      141.69      138.50      5.16 o 
  -2  -7   9       34.82       38.54      3.04 o 
  -1  -7   9        0.01       -0.83      1.62 o 
   0  -7   9       94.97      101.58      4.62 o 
   1  -7   9      181.17      196.05      5.89 o 
   2  -7   9       99.68       94.71      4.66 o 
   3  -7   9      685.80      653.73     11.98 o 
  -7  -6   9       22.47       32.26      3.14 o 
  -6  -6   9       22.60       22.88      3.19 o 
  -5  -6   9        0.64        0.25      1.62 o 
  -4  -6   9       97.93       88.62      4.17 o 
  -3  -6   9       17.90       18.26      2.70 o 
  -2  -6   9      137.81      133.10      4.96 o 
  -1  -6   9      135.46      131.09      4.91 o 
   0  -6   9        0.19        0.27      1.13 o 
   1  -6   9       16.81       21.02      2.08 o 
   2  -6   9       70.39       70.50      4.12 o 
   3  -6   9       50.30       34.47      3.39 o 
  -7  -5   9       42.18       39.47      3.39 o 
  -6  -5   9        1.69        3.98      1.96 o 
  -5  -5   9      255.62      234.78      6.63 o 
  -4  -5   9      251.66      216.03      6.19 o 
  -3  -5   9      249.91      238.42      6.38 o 
  -2  -5   9        0.02        0.59      1.37 o 
  -1  -5   9        9.54       14.48      2.26 o 
   0  -5   9       30.09       32.29      1.93 o 
   1  -5   9       14.53       20.30      1.86 o 
   2  -5   9        2.62        4.66      2.31 o 
   3  -5   9        0.02       -1.03      2.26 o 
  -7  -4   9        5.77        9.23      2.50 o 
  -6  -4   9       57.87       51.75      3.49 o 
  -5  -4   9      269.33      267.48      6.97 o 
  -4  -4   9       13.64       17.58      2.50 o 
  -3  -4   9       20.10       20.33      2.26 o 
  -2  -4   9       15.24       20.92      2.60 o 
  -1  -4   9      298.62      297.93     11.61 o 
   0  -4   9       10.96       14.02      1.68 o 
   1  -4   9       73.53       70.56      3.41 o 
   2  -4   9       39.25       40.82      2.27 o 
   3  -4   9        4.43       12.81      2.90 o 
  -8  -3   9       25.40       33.88      3.34 o 
  -7  -3   9       40.31       39.72      3.44 o 
  -6  -3   9      183.37      181.86      5.99 o 
  -5  -3   9       21.29       21.50      2.50 o 
  -4  -3   9        8.20        7.41      2.01 o 
  -3  -3   9       86.27       81.45      3.83 o 
  -2  -3   9      274.84      250.25      6.28 o 
  -1  -3   9       80.89       79.54      5.87 o 
   0  -3   9       23.23       24.10      1.77 o 
   1  -3   9        0.01        1.33      1.40 o 
   2  -3   9        0.32        2.16      2.26 o 
  -8  -2   9      121.83      126.52      5.55 o 
  -7  -2   9       14.26       13.35      2.90 o 
  -6  -2   9       15.74       22.83      3.14 o 
  -5  -2   9      642.03      617.50     10.41 o 
  -4  -2   9       36.58       41.59      2.99 o 
  -3  -2   9        4.27        6.87      1.87 o 
  -2  -2   9      109.08      100.70      4.08 o 
  -1  -2   9       40.16       41.79      2.09 o 
   0  -2   9       12.27       12.30      2.72 o 
   1  -2   9       33.28       33.53      3.14 o 
   2  -2   9       11.50       11.54      2.95 o 
  -8  -1   9        0.04        0.34      2.16 o 
  -7  -1   9       35.32       39.13      3.24 o 
  -6  -1   9       43.57       45.37      3.54 o 
  -5  -1   9       25.13       22.04      2.65 o 
  -4  -1   9      436.90      431.22      8.40 o 
  -3  -1   9      121.59      114.64      4.37 o 
  -2  -1   9      230.62      230.48      4.17 o 
  -1  -1   9        0.60        0.68      1.89 o 
   0  -1   9       99.71      113.86      4.86 o 
   1  -1   9       14.50       22.63      3.29 o 
  -7   0   9       37.61       35.94      3.29 o 
  -6   0   9        1.88        2.21      1.96 o 
  -5   0   9       42.42       45.46      3.49 o 
  -4   0   9       90.70       95.20      4.27 o 
  -3   0   9       46.34       47.28      3.14 o 
  -2   0   9      127.61      136.49      4.86 o 
  -1   0   9       63.55       66.38      3.83 o 
   0   0   9       13.82       13.31      2.80 o 
   1   0   9      140.78      149.65      5.99 o 
  -7   1   9       88.86       97.66      4.81 o 
  -6   1   9       57.16       60.10      3.78 o 
  -5   1   9       11.04        8.89      2.45 o 
  -4   1   9       28.91       33.44      3.14 o 
  -3   1   9      116.57      124.86      4.96 o 
  -2   1   9       78.67       86.26      4.32 o 
  -1   1   9        3.72       -0.79      2.21 o 
   0   1   9      164.56      171.30      6.33 o 
  -6   2   9       15.36       23.27      3.24 o 
  -3   2   9       45.34       52.93      3.63 o 
  -2   2   9        2.36       11.15      2.65 o 
  -3  -9  10       56.09       53.57      3.83 o 
  -2  -9  10       16.61       18.66      3.14 o 
  -1  -9  10       21.68       29.36      3.24 o 
  -4  -8  10        1.47        0.88      2.16 o 
  -3  -8  10       25.41       25.14      2.85 o 
  -2  -8  10       95.37       95.35      4.71 o 
  -1  -8  10        0.30        0.49      1.96 o 
   0  -8  10        4.38        3.78      2.41 o 
   1  -8  10       29.24       30.59      3.29 o 
  -5  -7  10       21.52       23.91      2.80 o 
  -4  -7  10        5.43       11.00      2.50 o 
  -3  -7  10       63.67       65.50      3.93 o 
  -2  -7  10       22.45       23.27      2.80 o 
  -1  -7  10        8.23        7.71      2.31 o 
   0  -7  10       77.02       83.51      4.52 o 
   1  -7  10        6.20        7.17      2.50 o 
  -6  -6  10       56.76       60.88      4.03 o 
  -5  -6  10      122.49      113.91      5.06 o 
  -4  -6  10       29.71       26.32      2.80 o 
  -3  -6  10      153.76      147.44      5.50 o 
  -2  -6  10       40.30       40.51      3.19 o 
  -1  -6  10       40.30       40.41      3.24 o 
   0  -6  10        4.74        4.81      2.11 o 
   1  -6  10       57.33       54.42      2.60 o 
  -6  -5  10        0.04       -2.06      1.82 o 
  -5  -5  10        6.95        6.53      2.26 o 
  -4  -5  10       44.17       49.59      3.39 o 
  -3  -5  10       20.10       24.40      2.99 o 
  -2  -5  10        5.14        5.11      1.96 o 
  -1  -5  10       17.53       17.92      2.80 o 
   0  -5  10       32.62       34.71      2.99 o 
   1  -5  10        0.01       -1.47      1.28 o 
  -7  -4  10       17.56       26.46      3.09 o 
  -6  -4  10       37.88       37.36      3.19 o 
  -5  -4  10       79.93       89.31      4.47 o 
  -4  -4  10       19.31       23.76      2.60 o 
  -3  -4  10        1.43        1.18      1.77 o 
  -2  -4  10       97.07       85.43      4.08 o 
  -1  -4  10       11.38       11.64      2.36 o 
   0  -4  10        7.99       12.18      2.50 o 
   1  -4  10       44.33       40.57      2.31 o 
  -7  -3  10       82.16       85.04      4.76 o 
  -6  -3  10        1.72        1.57      1.96 o 
  -5  -3  10       45.60       46.40      3.49 o 
  -4  -3  10      168.57      164.08      5.60 o 
  -3  -3  10      115.91      109.34      4.66 o 
  -2  -3  10       74.06       77.33      3.88 o 
  -1  -3  10       54.92       51.90      3.29 o 
   0  -3  10       11.54       12.90      1.79 o 
   1  -3  10       97.05      103.50      4.91 o 
  -7  -2  10        0.25        3.24      2.45 o 
  -6  -2  10        4.59        4.91      2.45 o 
  -5  -2  10      209.79      215.00      6.68 o 
  -4  -2  10       22.60       23.96      2.75 o 
  -3  -2  10       20.94       22.88      2.90 o 
  -2  -2  10       16.74       22.78      2.85 o 
  -1  -2  10       72.72       67.64      4.49 o 
   0  -2  10       72.65       78.16      4.37 o 
  -6  -1  10        0.00        1.72      2.11 o 
  -5  -1  10       73.71       74.82      4.32 o 
  -4  -1  10       10.32       20.52      2.90 o 
  -3  -1  10       11.94       14.53      2.65 o 
  -1  -1  10       61.33       69.57      3.98 o 
   0  -1  10       60.41       63.93      4.12 o 
  -6   0  10       10.57       18.95      3.19 o 
  -5   0  10       25.31       32.16      3.29 o 
  -4   0  10        1.74        0.39      2.16 o 
  -2   0  10        0.41        2.80      2.21 o 
  -4  -7  11      142.57      133.05      5.65 o 
  -3  -7  11        0.25        0.98      2.16 o 
  -2  -7  11       89.25       90.83      4.81 o 
  -1  -7  11        1.92        4.37      2.41 o 
  -5  -6  11      133.75      137.67      5.84 o 
  -4  -6  11      133.47      124.86      5.45 o 
  -3  -6  11        0.27       -0.54      1.77 o 
  -2  -6  11        0.03       -1.96      1.82 o 
  -1  -6  11       38.03       31.18      3.14 o 
  -5  -5  11      167.66      163.45      6.24 o 
  -4  -5  11       44.78       46.45      3.58 o 
  -3  -5  11        1.23        3.09      1.91 o 
  -2  -5  11       41.25       43.01      3.34 o 
  -1  -5  11       63.43       57.64      3.83 o 
  -5  -4  11        1.99        0.88      2.11 o 
  -4  -4  11       74.00       76.20      4.27 o 
  -3  -4  11        8.03       12.23      2.55 o 
  -2  -4  11       10.14       10.90      2.45 o 
  -1  -4  11       69.30       63.78      3.88 o 
  -5  -3  11       12.45       14.58      2.99 o 
  -4  -3  11       13.42       12.42      2.70 o 
  -3  -3  11       98.25       92.79      4.52 o 
  -2  -3  11       26.95       28.03      2.85 o 
  -1  -3  11        3.35        5.99      2.36 o 
  -5  -2  11        0.42        2.55      2.41 o 
  -4  -2  11        0.19        1.13      2.06 o 
  -3  -2  11      210.48      202.23      6.43 o 
                                                 
